# Supplementary material for: Division of labor, specialization and diversity in the ancient Roman cities: A quantitative approach to Latin epigraphy
Source: PLoS One. 2022 Jun 16;17(6):e0269869. doi: 10.1371/journal.pone.0269869 (PMC9202948; doi:10.1371/journal.pone.0269869)
Supplement: S1 Data — (CSV) [file pone.0269869.s001.csv]

	duration	count	pct
0	100	33920	24.91
1	200	17658	12.97
2	50	15102	11.09
3	150	7542	5.54
4	300	5343	3.92
5	60	5176	3.8
6	1	4332	3.18
7	30	3471	2.55
8	40	2675	1.96
9	130	2652	1.95
10	80	2550	1.87
11	2	2046	1.5
12	70	2038	1.5
13	79	1725	1.27
14	28	1285	0.94
15	3	1150	0.84
16	6	1070	0.79
17	20	941	0.69
18	4	845	0.62
19	41	758	0.56
20	14	651	0.48
21	250	632	0.46
22	25	624	0.46
23	5	624	0.46
24	7	607	0.45
25	120	597	0.44
26	22	553	0.41
27	24	532	0.39
28	230	517	0.38
29	17	513	0.38
30	179	484	0.36
31	35	483	0.35
32	110	463	0.34
33	13	423	0.31
34	11	406	0.3
35	18	399	0.29
36	10	396	0.29
37	12	391	0.29
38	147	358	0.26
39	29	339	0.25
40	16	334	0.25
41	8	327	0.24
42	170	315	0.23
43	75	314	0.23
44	169	311	0.23
45	37	261	0.19
46	43	257	0.19
47	15	250	0.18
48	600	235	0.17
49	9	212	0.16
50	32	210	0.15
51	44	209	0.15
52	180	202	0.15
53	355	201	0.15
54	95	195	0.14
55	144	188	0.14
56	45	188	0.14
57	64	184	0.14
58	21	177	0.13
59	258	167	0.12
60	164	154	0.11
61	19	153	0.11
62	31	149	0.11
63	26	145	0.11
64	400	143	0.11
65	63	139	0.1
66	23	139	0.1
67	140	132	0.1
68	55	132	0.1
69	49	131	0.1
70	160	131	0.1
71	94	113	0.08
72	84	110	0.08
73	34	110	0.08
74	51	108	0.08
75	216	107	0.08
76	87	99	0.07
77	56	98	0.07
78	90	97	0.07
79	33	90	0.07
80	125	88	0.06
81	57	87	0.06
82	53	85	0.06
83	62	83	0.06
84	71	80	0.06
85	61	77	0.06
86	108	76	0.06
87	27	72	0.05
88	72	71	0.05
89	221	70	0.05
90	59	69	0.05
91	77	67	0.05
92	98	67	0.05
93	39	66	0.05
94	101	64	0.05
95	270	57	0.04
96	58	55	0.04
97	38	53	0.04
98	85	52	0.04
99	81	52	0.04
100	159	49	0.04
101	368	48	0.04
102	165	46	0.03
103	151	44	0.03
104	54	44	0.03
105	96	43	0.03
106	46	43	0.03
107	127	42	0.03
108	42	41	0.03
109	163	41	0.03
110	330	40	0.03
111	68	38	0.03
112	500	37	0.03
113	82	37	0.03
114	36	36	0.03
115	47	35	0.03
116	76	34	0.02
117	161	34	0.02
118	74	32	0.02
119	246	31	0.02
120	48	31	0.02
121	67	31	0.02
122	83	30	0.02
123	109	29	0.02
124	103	29	0.02
125	105	27	0.02
126	137	25	0.02
127	350	25	0.02
128	141	23	0.02
129	187	23	0.02
130	93	22	0.02
131	52	22	0.02
132	91	21	0.02
133	89	21	0.02
134	201	20	0.01
135	113	20	0.01
136	220	19	0.01
137	65	19	0.01
138	260	19	0.01
139	218	19	0.01
140	115	19	0.01
141	66	15	0.01
142	86	15	0.01
143	132	15	0.01
144	121	15	0.01
145	69	15	0.01
146	131	14	0.01
147	190	14	0.01
148	104	14	0.01
149	171	13	0.01
150	158	13	0.01
151	146	13	0.01
152	124	12	0.01
153	134	12	0.01
154	450	12	0.01
155	97	12	0.01
156	226	12	0.01
157	192	12	0.01
158	162	11	0.01
159	88	11	0.01
160	185	11	0.01
161	370	11	0.01
162	222	11	0.01
163	114	10	0.01
164	186	10	0.01
165	107	10	0.01
166	133	10	0.01
167	78	10	0.01
168	145	10	0.01
169	122	10	0.01
170	184	9	0.01
171	287	9	0.01
172	126	9	0.01
173	92	9	0.01
174	112	8	0.01
175	182	8	0.01
176	280	8	0.01
177	197	8	0.01
178	251	8	0.01
179	328	8	0.01
180	154	8	0.01
181	175	7	0.01
182	119	7	0.01
183	116	7	0.01
184	331	7	0.01
185	123	7	0.01
186	135	7	0.01
187	210	6	0.0
188	99	6	0.0
189	199	6	0.0
190	279	6	0.0
191	111	6	0.0
192	73	6	0.0
193	335	6	0.0
194	181	6	0.0
195	286	6	0.0
196	194	5	0.0
197	262	5	0.0
198	139	5	0.0
199	117	5	0.0
200	217	5	0.0
201	138	5	0.0
202	267	5	0.0
203	340	5	0.0
204	136	4	0.0
205	167	4	0.0
206	232	4	0.0
207	314	4	0.0
208	191	4	0.0
209	106	4	0.0
210	142	4	0.0
211	189	4	0.0
212	129	4	0.0
213	289	4	0.0
214	215	4	0.0
215	102	3	0.0
216	360	3	0.0
217	261	3	0.0
218	327	3	0.0
219	322	3	0.0
220	168	3	0.0
221	177	3	0.0
222	238	3	0.0
223	193	3	0.0
224	148	3	0.0
225	227	3	0.0
226	209	3	0.0
227	503	3	0.0
228	281	2	0.0
229	284	2	0.0
230	183	2	0.0
231	245	2	0.0
232	174	2	0.0
233	198	2	0.0
234	143	2	0.0
235	326	2	0.0
236	550	2	0.0
237	318	2	0.0
238	195	2	0.0
239	152	2	0.0
240	240	2	0.0
241	249	2	0.0
242	235	2	0.0
243	211	2	0.0
244	231	2	0.0
245	153	2	0.0
246	203	2	0.0
247	378	1	0.0
248	570	1	0.0
249	571	1	0.0
250	700	1	0.0
251	401	1	0.0
252	427	1	0.0
253	470	1	0.0
254	358	1	0.0
255	484	1	0.0
256	351	1	0.0
257	176	1	0.0
258	320	1	0.0
259	316	1	0.0
260	118	1	0.0
261	128	1	0.0
262	149	1	0.0
263	155	1	0.0
264	157	1	0.0
265	178	1	0.0
266	188	1	0.0
267	204	1	0.0
268	207	1	0.0
269	208	1	0.0
270	212	1	0.0
271	225	1	0.0
272	247	1	0.0
273	257	1	0.0
274	259	1	0.0
275	263	1	0.0
276	266	1	0.0
277	268	1	0.0
278	271	1	0.0
279	275	1	0.0
280	288	1	0.0
281	291	1	0.0
282	294	1	0.0
283	299	1	0.0
284	306	1	0.0
285	1909	1	0.0
