# Supplementary material for: Division of labor, specialization and diversity in the ancient Roman cities: A quantitative approach to Latin epigraphy
Source: PLoS One. 2022 Jun 16;17(6):e0269869. doi: 10.1371/journal.pone.0269869 (PMC9202948; doi:10.1371/journal.pone.0269869)
Supplement: S2 Data — (CSV) [file pone.0269869.s002.csv]

Term	gen_sg	Term2	Vocab_nom_sg	Source	HISCO_majorgroup	HISCO_minorgroup	Harris_Category	Subcategory	Translation_eng
abetarius	i			Petrikovits 1981a	8	81	Building	Wood worker	a joiner, wood worker
abietarius	i			Petrikovits 1981a	8	81	Building	Wood worker	a joiner, wood worker
acceptor	oris		acceptor	Waltzing - Rome	3	31	Finance		collector, gold quality checker
accomodator	oris			Petrikovits 1981a	9	99	Unclassified		uncertain, craftsman
aceptor	oris			Petrikovits 1981a	3	31	Finance		collector, gold quality checker
aciarius	i		aciarius	EDH/EDCS	7	75	Clothing		thread maker, textile worker
aciscularius	i			Petrikovits 1981a	9	95	Building		craftsman, working with small axe
acuarius	i			Petrikovits 1981a	8	83	Metal-Working		manufacturer or seller of needles
acuclarius	i			Petrikovits 1981a	8	83	Metal-Working		manufacturer or seller of needles
acucularius	i			Petrikovits 1981b	8	83	Metal-Working		manufacturer or seller of a small pin for a head-dress
acutarius	i			Petrikovits 1981a	8	83	Metal-Working		manufacturer or seller of a pointy objects
acutiator	oris			Petrikovits 1981a	6	61	Food-Production		grindworker, grindmaster
adplumbator	oris			Petrikovits 1981a	7	72	Metal-Working		lead worker, solder
adulterator	oris			Petrikovits 1981a	3	39	Finance		coin counterfeiter
aedifex	icis			Petrikovits 1981a	0	2	Building		builder
aedificator	oris			Petrikovits 1981a	0	2	Building		builder, architect
aeneator	oris		aeneator	Waltzing - Rome	1	17	Performing Arts		musician, one who blows a horn in war
aequator monetae	oris		aequator	Petrikovits 1981a	3	31	Finance		one who, in the coining of money, examines the equality of its weight, an assizer
aerarius	i		aerarius	Waltzing - Rome	8	83	Metal-Working		metal worker
agricola	ae		agricola	Petra's addition	6	62	Food-Production		a husbandman, agriculturist, ploughman, farmer, peasant
agrimensor	oris			Petrikovits 1981a	0	2	Miscellaneous Services		a landsurveyor
agrimesor	oris			Petrikovits 1981a	0	2	Miscellaneous Services		a landsurveyor
albarius	i			Petrikovits 1981a	9	95	Building		worker in stucco, a plasterer
alicarius	i			Petrikovits 1981a	6	61	Food-Production		one who grinds spelt
allecarius	i			EDH/EDCS	6	64	Food-Production		salt-fish maker and seller
aluminarius	i			Petrikovits 1981a	7	71	Fuel / Raw material		worker or seller or alum (mineral)
ampullarius	i			Petrikovits 1981a	8	89	Household Goods		manufacturer of ampullae (small vessels from glass and leather)
anabolicarius	i		anabolicarius	Waltzing - Rome	9	98	Transport	Maritime/water transport	one day sailor
anaglitarius	i			Petrikovits 1981b	1	16	Plastic Arts		relief maker, carver
anaglypharius	i			Petrikovits 1981b	1	16	Plastic Arts		relief maker, carver
anaglyptarius	i			Petrikovits 1981a	1	16	Plastic Arts		relief maker, carver
anellarius	i			Petrikovits 1981b	8	88	Metal-Working		ring maker
annellarius	i			Petrikovits 1981a	8	88	Metal-Working		ring maker
annonarius	i		annonarius	Waltzing - provinces	3	30	Managerial		of or pertaining to provisions
anularius	i		anularius	Waltzing - Rome	8	88	Metal-Working		maker of rings
apothecarius	i		apothecarius	Waltzing - Rome	4	43	Retail		a warehouseman
apparator	oris		apparator	Waltzing - Rome	9	99	Miscellaneous Services		one that prepares
applumbator	oris			Petrikovits 1981a	7	72	Metal-Working		lead worker, solder
aquarius	i		aquarius	Waltzing - provinces	9	95	Water-Management		fountain worker, of water, watery, water carrier
aquator	oris		aquator	Waltzing - provinces	9	97	Water-Management		a water-carrier
arcarius	i			Petrikovits 1981a	3	31	Finance		treasurer, a controller of public revenues
archimagirus	i			Petrikovits 1981a	5	53	Food-Production		chef
architecton	nis			Petrikovits 1981a	0	2	Building		a masterbuilder, architect
architectus	i			Petrikovits 1981a	0	2	Building		a master-builder, architect
arcuarius	i			Petrikovits 1981a	3	31	Finance		treasurer, a controller of public revenues
arcularius	i			Petrikovits 1981a	8	81	Household Goods		one that makes little boxes, chests
arecarius	i		arecarius	Waltzing - provinces	0	4	Transport	Maritime/water transport	small boat owner
arenarius	i		arenarius	Waltzing - provinces	1	17	Performing Arts		harenarius, combatant in the amphitheatre, a gladiator
argentarius	i		argentarius	Waltzing - Rome	8	88	Metal-Working		jewellery maker, banker
armamentarius	i			Petrikovits 1981a	5	58	Miscellaneous Services	Military	an arsenal provider, armory keeper
armamintarius	i			Petrikovits 1981a	5	58	Miscellaneous Services	Military	an arsenal provider, armory keeper
armariarius	i			Petrikovits 1981a	8	81	Household Goods		cabinet maker
armilarius	i			Petrikovits 1981a	8	88	Metal-Working		bracelet maker, armilla - bracelet
armillarius	i			Petrikovits 1981b	8	88	Metal-Working		bracelet maker
aromatarius	i		aromatarius	Waltzing - Rome	4	43	Retail		seller of perfumes, spices
artefex	icis			Petrikovits 1981a	1	16	Plastic Arts		One that is master in the liberal arts,an artist, artificer
artifex	icis			Petrikovits 1981a	1	16	Plastic Arts		One that is master in the liberal arts,an artist, artificer
asinarius	i		asinarius	Waltzing - provinces	9	97	Transport	Land transport	a keeper of asses, an ass-driver
assator	oris			Petrikovits 1981a	5	53	Food-Production		cooker
athleta	ae		athleta	Waltzing - provinces	1	17	Performing Arts		a wrestler, athlete, combatant in public games
aulopoios	i			Petrikovits 1981a	1	16	Plastic Arts		maker of aulos, Greek musical instrument
aupiciarius	i			Petrikovits 1981a	9	98	Transport		uncertain, related to boat
aurarius	i		aurarius	Waltzing - provinces	7	71	Metal-Working		gold-mine worker
aurator	oris			Petrikovits 1981a	8	88	Metal-Working		gilder
auricaesor	oris			Petrikovits 1981a	8	88	Metal-Working		manufacturer of sheet gold
auricoctor	oris			Petrikovits 1981a	7	72	Metal-Working		he that melts or refines gold
aurifaber	ri			Petrikovits 1981b	8	88	Metal-Working		goldsmith
aurifex	icis		aurifex	Waltzing - Rome	8	88	Metal-Working		goldsmith
aurificus	i			Petrikovits 1981a	8	88	Metal-Working		goldworker, goldsmith
aurifossor	oris			Petrikovits 1981a	7	71	Metal-Working		gold digger
aurufex	icis			Petrikovits 1981a	8	88	Metal-Working		goldworker, goldsmith
automatarius	i			Petrikovits 1981a	9	99	Miscellaneous Services		a maker of automata
axearius	i			Petrikovits 1981a	8	82	Building		uncertain, board-cutter
baiulius	i		baiulius	Waltzing - Rome	9	97	Transport	Land transport	a porter, carrier
ballistarius	i			Petrikovits 1981a	0	2	Miscellaneous Services	Military	manufacturer of ballistae, an engine for hurling
ballistrarius	i			Petrikovits 1981a	0	2	Miscellaneous Services	Military	manufacturer of ballistae, an engine for hurling
baltearius	i			Petrikovits 1981a	8	83	Miscellaneous Services		a maker or master of sword-belts
barbaricarius	i			Petrikovist 1981b	7	75	Clothing		textile worker
barbaricas	atis			Petrikovits 1981a	7	75	Clothing		textile worker
bastagarius	i		bastagarius	Waltzing - provinces	8	80	Clothing		a baggage-master
baxearius	i			Petrikovits 1981a	8	80	Clothing	Shoe maker	sandal-maker
baxiarius	i			Petrikovits 1981a	8	80	Clothing	Shoe maker	sandal-maker
biroigallus	i			Petrikovits 1981a			Unclassified		uncertain
blattiarius	i			Petrikovits 1981a	7	75	Clothing	Colour production	manufacturer of purpur
boarius	i		boarius	Waltzing - Rome	6	62	Food-Production		cattle breader
botularius	i			Petrikovits 1981a	5	53	Food-Production		manufacturer of sausages
bracarius	i			Petrikovits 1981a	7	79	Clothing		manufacturer of trousers
braccarius	i			Petrikovits 1981a	7	79	Clothing		manufacturer of trousers
bractearius	i			Petrikovits 1981a	8	88	Metal-Working		goldsheet maker, worker
bracteator	oris			Petrikovits 1981a	8	88	Metal-Working		goldsheet maker, worker
brattearius	i			Petrikovits 1981a	8	88	Metal-Working		goldsheet maker, worker
brattiarius	i			Petrikovits 1981a	8	88	Metal-Working		goldsheet maker, worker
bucaeda	ae			Petrikovits 1981a	5	53	Food-Production		beef butcher
buccularius	i			Petrikovits 1981a	8	83	Metal-Working		maker of helmet flaps
bucida	ae			Petrikovits 1981a	5	53	Food-Production		beef butcher
budinarius	i			Petrikovits 1981a	8	81	Household Goods		reed weaver
burrarius	i			Petrikovits 1981a	9	99	Unclassified		uncertain, unspecified worker
bustuarius	i			Petrikovits 1981a	5	59	Death-care sector		cremator
cabator	oris			Petrikovits 1981a	8	83	Miscellaneous Services		engraver, maker of hollow spaces
cabidarius	i			Petrikovits 1981a	8	83	Household Goods		uncertain, cup maker
caelator	oris			Petrikovits 1981a	1	16	Plastic Arts		relief maker, carver
caementarius	i			Petrikovits 1981a	9	95	Building	Stone worker	mason
caesor	oris			Petrikovits 1981a	9	95	Building	Stone worker	stone mason
calcarensis	ensis			Petrikovits 1981a	7	74	Building	Stone worker	a limeburner
calcariensis	ensis		calcariensis	Waltzing - Rome	7	74	Building	Stone worker	a limeburner
calcarius	i			Petrikovits 1981a	7	71	Building	Stone worker	limestone quarry worker
calcearius	i			Petrikovits 1981a	7	71	Building	Stone worker	limestone quarry worker
calceator	oris			Petrikovits 1981a	8	80	Clothing	Shoe maker	a shoemaker
calceolarius	i			Petrikovits 1981a	8	80	Clothing	Shoe maker	a shoemaker
calciamentarius	i			Petrikovits 1981a	8	80	Clothing	Shoe maker	a shoemaker
calciator	oris			Petrikovits 1981a	8	80	Clothing	Shoe maker	a shoemaker
calcis coctor	oris		coctor	Waltzing - Rome	7	74	Building	Stone worker	limeburner
calegarius	i			Petrikovits 1981a	8	80	Clothing	Shoe maker	a shoemaker
caligarius	i		caligarius	Waltzing - Rome	8	80	Clothing	Shoe maker	a shoemaker
camararius	i			Petrikovits 1981a	9	95	Building		vault building worker
camarius	i			Petrikovits 1981a	9	95	Building		vault building worker
canalicularius	i			Petrikovits 1981a	9	95	Water-Management		canal constructor, specialized worker
candelabrarius	i			Petrikovits 1981a	8	83	Metal-Working		manufacturer of candelabra, lamp-stand
candidarius	i			Petrikovits 1981a	5	53	Food-Production		a baker
candidator	oris			Petrikovits 1981a	7	79	Clothing		uncertain, textile washer
canephorus	i		canephorus	Waltzing	9	97	Transport	Land transport	that bears a basket
capidarius	i			Petrikovits 1981a	8	83	Household Goods		uncertain, cup maker
capistrarius	i			Petrikovits 1981a	8	80	Household Goods		a halter-maker
caplator	oris		caplator	Waltzing - provinces	9	97	Transport		oil transporter
capsarius	i			Petrikovits 1981a	0	6	Miscellaneous Services		healing asssitant, producer of capsae (a repository, box, bookcase)
capulator	oris		capulator	Waltzing - Rome	5	53	Miscellaneous Services		decanter
carbonarius	i			Petrikovits 1981a	7	71	Fuel / Raw material		coal handler, worker, miner
carbonarus	i			Petrikovits 1981a	7	71	Fuel / Raw material		coal handler, worker, miner
carinarius	i			Petrikovits 1981a	7	75	Clothing	Colour production	he who colors wax-color, a dyer of yellow
caritor	oris			Petrikovits 1981a	7	75	Clothing		wool worker
carminator	oris			Petrikovits 1981a	7	75	Clothing		a carder, practitioner of carding, a method of preparing wool for use as a textile
carnarius	i			Petrikovits 1981a	5	53	Food-Production		butcher, meat worker, of or belonging to flesh
carpentarius	i			Petrikovits 1981b	9	95	Transport	Land transport	a wheelwright
carrarius	i			Petrikovits 1981a	9	95	Transport	Land transport	a wheelwright, cart maker
carrocarpentarius	i			Petrikovits 1981a	9	95	Transport	Land transport	a wheelwright
cartharius	i			Petrikovits 1981a	9	91	Miscellaneous Services		papyrus maker
cassidarius	i			Petrikovits 1981a	8	83	Metal-Working		a helmet smith
catabolensis	ensis		catabolensis	Waltzing - Rome	9	97	Transport	Land transport	a class of carriers who transport burdens by means of draught animals, a kind of muleteers
caudicarius	i		caudicarius	Waltzing - Rome	9	98	Transport	Maritime/water transport	those who sail on such ships (esp. those who brought the corn from Ostia to Rome)
caupo	onis			Petrikovits 1981a	4	43	Retail		a petty tradesman, huckster, innkeeper
cauponarius	i		cauponarius	Waltzing - Rome	5	51	Food-Retail		tavern keeper
cavator	oris			Petrikovits 1981a	8	82	Miscellaneous Services		engraver, maker of hollow spaces
cavidarius	i			Petrikovits 1981a	8	83	Household Goods		uncertain, cup maker
cellararius	i			Petrikovits 1981a	5	55	Household Goods		one who keeps provisions, a steward, butler
cellariarius	i			Petrikovits 1981b	5	55	Household Goods		one who keeps provisions, a steward, butler
cellaricarius	i			Petrikovits 1981a	5	55	Household Goods		one who keeps provisions, a steward, butler
cellarius	i			Petrikovits 1981a	5	55	Household Goods		one who keeps provisions, a steward, butler
cellio	onis			Petrikovits 1981a	5	55	Household Goods		one who keeps provisions, a steward, butler
cementarius	i			Petrikovits 1981a	9	95	Building	Stone worker	mason
centonarius	i		centonarius	Waltzing - Rome	7	79	Clothing		a maker of patchwork, a dealer in rags
cerarius	i			Petrikovits 1981a	7	77	Household Goods		manufacturer of wax products
cerdo	onis			Petrikovits 1981a	9	94	Miscellaneous Services		a handicraftsman
cerearius	i			Petrikovits 1981a	5	53	Unclassified		uncertain worker, maybe baker
ceriolarius	i			Petrikovits 1981a	7	77	Household Goods		wax candles manufacturer
ceromatita	ae			Petrikovits 1981a	5	57	Miscellaneous Services		masseur, trainer
cervesarius	i			Petrikovits 1981a	5	53	Food-Production		beermaker, brewer
cesor	oris			Petrikovits 1981a	9	95	Building	Stone worker	stone mason
characteraria	ae			Petrikovits 1981a	9	99	Unclassified		uncertain, marker maker or letter maker
chartarius	i			Petrikovits 1981a	9	91	Miscellaneous Services		papyrus maker
chorographarius	i			Petrikovits 1981a	0	2	Miscellaneous Services		map maker, geograph
chorographus	i			Petrikovits 1981a	0	2	Miscellaneous Services		cartograph, map maker
ciliciarius	i			Petrikovits 1981a	7	76	Household Goods		maker of hair carpets
circitor	oris		circitor	Waltzing - provinces	2	22	Managerial		A watchman, overseer, supervisor
circumitor	oris			Petrikovits 1981a	2	22	Managerial		A watchman, overseer, supervisor
cisianus	i			Petrikovits 1981a	9	95	Transport		uncertain, the maker / driver of a cabriolet
cisiarius	i		cisiarius	Waltzing - Rome	9	95	Transport	Land transport	The maker / driver of a cabriolet
citrarius	i		citrarius	Waltzing - Rome	8	81	Household Goods		maker of furniture out of citrus trees
citratius	i			Petrikovits 1981a	4	43	Retail		producer and seller of citrus wood products
claharus	i			Petrikovits 1981a	8	83	Metal-Working		nail maker
clastrarius	i			Petrikovits 1981a	8	83	Household Goods		lock maker and seller
claustrarius	i			Petrikovits 1981a	8	83	Household Goods		lock maker and seller
clavarius	i			Petrikovits 1981a	8	83	Metal-Working		nail maker
clavicarius	i			Petrikovits 1981a	8	83	Metal-Working		locksmith
claviclarius	i			Petrikovits 1981a	8	83	Metal-Working		A bar, bolt of the door maker, or guardian of a prison
clavicularius	i			Petrikovits 1981a	8	83	Metal-Working		A bar, bolt of the door maker, or guardian of a prison
clepsydrarius	i			Petrikovits 1981a	9	94	Miscellaneous Services		a maker of water-clocks
clibanarius	i		clibanarius	Waltzing - provinces	5	53	Food-Production		a soldier clad in mail, a cuirassier, baker
cloacarius	i			Petrikovits 1981a	9	95	Water-Management		canal worker
clostrarius	i			Petrikovits 1981a	8	83	Household Goods		lock maker and seller
clusor	oris			Petrikovits 1981a	9	99	Unclassified		uncertain, one who encloses or encompasses
coactarius	i			Petrikovits 1981a	7	75	Clothing		felt maker
coactiliarius	i			Petrikovits 1981a	7	75	Clothing		felt maker
coactor	oris			Petrikovits 1981a	7	75	Clothing		felt producer or seller
coator	oris			Petrikovits 1981a	7	75	Clothing		felt producer or seller
coctarius	i			Petrikovits 1981a	5	53	Food-Production		a cook
coctiliarius	i			Petrikovits 1981a	9	95	Building		burnt brick-maker
coctor	oris		coctor	Waltzing - Rome	5	53	Food-Production		a cook, master distiller
coctuarius	i			Petrikovits 1981a	5	53	Food-Production		a cook
cocus	i			Petrikovits 1981a	5	53	Food-Production		a cook
codicarius	i		codicarius	Waltzing - Rome	9	98	Transport	Maritime/water transport	those who sail on such ships (esp. those who brought the corn from Ostia to Rome)
collectiarius	i		collectiarius	Waltzing - Rome	3	33	Finance		money-changer
colorator	oris			Petrikovits 1981a	7	75	Clothing	Colour production	dyer, colormaker, painter
columnarius	i			Petrikovits 1981a	9	95	Building		column manufacturer
conchylegulus	i			Petrikovits 1981a	7	75	Clothing	Colour production	a collector of purpur shell-fish
conchyliarius	i			Petrikovits 1981a	7	75	Clothing	Colour production	a collector of purpur shell-fish
conchyliolegulus	i		conchyliolegulus	Waltzing - provinces	7	75	Clothing	Colour production	a collector of purpur shell-fish
condeatis	is			Waltzing - provinces	0	4	Transport	Maritime/water transport	small boat owner
conditarius	i			Petrikovits 1981a	5	53	Food-Production		fine cook, foor preparer
conditor	oris			Petrikovits 1981a	5	53	Food-Production		cook, a seasoner, pickler
confector	oris			Petrikovits 1981a	7	76	Miscellaneous Services		an accomplisher, finisher, a tanner
confectorarius	i		confectorarius	Waltzing - Rome	5	53	Food-Production		a butcher
confectuarius	i			Petrikovits 1981a	5	53	Food-Production		a butcher
conflator	oris			Petrikovits 1981a	8	83	Metal-Working		a metal-caster
conquiliarius	i			Petrikovits 1981a	7	75	Clothing	Colour production	a collector of purpur shell-fish
consutor	oris			Petrikovits 1981a	8	82	Building		joiner, fixer, trimmer
copiata	ae		copiata	Waltzing - Rome	5	59	Death-care sector		a grave-digger, sexton
copo	onis			Petrikovits 1981a	5	51	Miscellaneous Services		innkeeper
coquus	i		coquus	Waltzing - Rome	5	53	Food-Production		cook
corarianus	i			Petrikovits 1981a	7	76	Clothing		tanner of leather and hides
corarius	i		corarius	Waltzing - Rome	7	76	Clothing		tanner of leather and hides
coriarius	i		coriarius	Waltzing - provinces	7	76	Clothing		a tanner, currier
cornicen	nis		cornicen	Waltzing - Rome	1	17	Performing Arts		a hornblower, trumpeter, cornet-player
cornuarius	i			Petrikovits 1981a	9	94	Miscellaneous Services		horn maker
coronarius	i		coronarius	Waltzing - Rome	8	88	Miscellaneous Services		maker of wreaths/crowns
cotiarius	i			Petrikovits 1981a	8	82	Household Goods		grinding stone producer, seller
crepidarius	i			Petrikovits 1981a	8	80	Clothing	Shoe maker	a sandal-maker, shoemaker
cretaria	ae			Petrikovits 1981a	4	43	Retail		a shop for Cretan earth, pottery
cretarius	i			EDH/EDCS	4	43	Retail		a shop for Cretan earth, pottery, pottery maker
cribrarius	i			Petrikovits 1981a	9	94	Miscellaneous Services		screen, sieve maker
crocotarius	i			Petrikovits 1981a	7	75	Clothing	Colour production	painter of yellow colour, dyer
crustarius	i			Petrikovits 1981a	1	16	Plastic Arts		relief maker
crustularius	i			Petrikovits 1981a	5	53	Food-Production		one who makes pastry, a confectioner
cucullarius	i			Petrikovits 1981a	7	79	Clothing		cap / mantel maker
culcitarius	i			Petrikovits 1981a	7	79	Household Goods		a cushion-maker
culinarius	i		culinarius	Waltzing - provinces	5	53	Food-Production		pertaining to the kitchen, culinary, kitchen worker
cullearius	i			Petrikovits 1981a	8	80	Household Goods		maker of a leather bag, sack for liquids
cultellarius	i			Petrikovits 1981a	8	83	Metal-Working		maker of a small knife
cultrarius	i			Petrikovits 1981a	8	83	Metal-Working		knife maker, cutler
cunaria	ae			Petrikovits 1981a	5	54	Miscellaneous Services		nanny, babysitter
cunarius	i			Petrikovits 1981a	5	54	Miscellaneous Services		nanny, babysitter
cunicularius	i			Petrikovits 1981a	0	2	Building		tunnel builder
cuniculator	oris			Petrikovits 1981a	0	2	Building		tunnel builder
cuparius	i		cuparius	Waltzing - provinces	8	83	Metal-Working		a cooper
cuppedinarius	i			Petrikovits 1981a	5	53	Food-Production		a maker of dainties, confectioner
curator	oris		curator	Waltzing	2	21	Managerial		he who takes charge, a manager, overseer, superintendent, keeper, commissioner, delegate
curator navium	oris		curator	Waltzing - Rome	2	21	Managerial		ship manager
custodiarius	i		custodiarius	Waltzing - Rome	5	58	Miscellaneous Services		a jailer
dactilidiogliphus	i			Petrikovits 1981a	1	16	Plastic Arts		a gem cutter
dealbator	oris			Petrikovits 1981a	9	93	Building		who whitens over, a whitewasher, a pargeter, plasterer
deaurator	oris			Petrikovits 1981a	8	88	Metal-Working		a gilder
decanus	i		decanus	Waltzing - Rome	2	22	Managerial		A chief of ten, one set over ten persons
decempedator	oris			Petrikovits 1981a	0	2	Miscellaneous Services		a land-measurer, land-surveyor
dendrophorus	i		dendrophorus	Waltzing - Rome	9	95	Building	Wood worker	a carpenter
diabathrarius	i			Petrikovits 1981a	8	80	Clothing	Shoe maker	light-shoe maker
diatretarius	i			Petrikovits 1981a	1	16	Plastic Arts		one who does perforated or filigree work, a turner, carver
diffusitrix	icis			Petrikovits 1981a	4	41	Food-Retail		female maker and trader of oil
diffusor	oris		diffusor	Waltzing - provinces	4	43	Food-Retail		trader of oil
diffusor oleari	oris		diffusor	Waltzing - Rome	4	43	Food-Retail		oil trader
dissignator	oris		dissignator	Waltzing - provinces	2	21	Managerial		an undertaker, manager
dogarius	i			Petrikovits 1981a	8	89	Household Goods		special vessel maker
dolabrarius	i		dolabrarius	Waltzing - provinces	8	83	Metal-Working		a pickaxe-maker
dolator	oris			Petrikovits 1981a	9	95	Building		worker with an axe
dolearius	i			Petrikovits 1981a	8	89	Household Goods		producer and seller of large vessels
doliarius	i			Petrikovits 1981b	8	89	Household Goods		maker of barrels made of wood or clay
dominus navium	i		dominus	Waltzing - Rome	0	4	Transport	Maritime/water transport	shipmaster
domnicomontanus	i			Petrikovits 1981a			Unclassified		uncertain
dulciarius	i			Petrikovits 1981a	5	53	Food-Production		Confectioner, baker
eborarius	i		eborarius	Waltzing - Rome	8	88	Miscellaneous Services		a worker in ivory
eburarius	i			Petrikovits 1981a	8	88	Miscellaneous Services		a worker in ivory
embaenitarius	i			Petrikovits 1981a			Unclassified		uncertain
emplastrator	oris			Petrikovits 1981a	9	95	Building		a plasterer, uncertain
emporus	i		emporus	Waltzing - provinces	4	45	Retail		a trader
ephippiarius	i			Petrikovits 1981a	8	80	Transport	Land transport	saddler
epippiarius	i			Petrikovits 1981a	8	80	Transport	Land transport	saddler
erarius	i			Petrikovits 1981a	8	83	Metal-Working		coppersmith
essedarius	i			Petrikovits 1981a	5	58	Miscellaneous Services	Military	a fighter in a war-chariot
exactor auri argenti et aeris	oris		exactor	Petrikovits 1981a	3	31	Finance		overseer of gold and silver money production,a collector of taxes, a tax gatherer
exceptor	oris		exceptor	Waltzing - Rome	3	32	Education		an amanuensis, short-hand writer, scribe
exclussor	oris			Petrikovits 1981a	8	83	Metal-Working		blacksmith
excusor	oris			Petrikovits 1981a	8	83	Metal-Working		blacksmith
exemptor	oris			Petrikovits 1981a	8	82	Building	Stone worker	who pulls out stones, stone breaker
exonerator	oris		exonerator	Waltzing - Rome	9	97	Transport	Land transport	an unloader of calc (calcarii)
extructor	oris			Petrikovits 1981a	0	2	Building		builder
faber	ri		faber	Waltzing - Rome	9	99	Unclassified		a worker in wood, stone, metal, etc., a forger, smith, artificer, carpenter, joiner
faber	ri	aciarius	faber	EDH/EDCS	7	75	Clothing		thread maker, textile worker
faber	ri	aerarius	faber	Waltzing - Rome	8	83	Metal-Working		bronze worker
faber	ri	anularius	faber	EDH/EDCS	8	88	Metal-Working		signet-ring maker
faber	ri	argentarius	faber	Waltzing - Rome	8	88	Metal-Working		silver-smith, money-maker
faber	ri	carpentarius	faber	EDH/EDCS	9	95	Transport	Land transport	a wheelwright worker
faber	ri	centonarius	faber	Ghent Database Roman Guilds	7	75	Clothing		textile maker
faber	ri	dolabrarius	faber	Waltzing - Rome	8	83	Metal-Working		axe maker
faber	ri	ferrarius	faber	Waltzing - Rome	8	83	Metal-Working		blacksmith
faber	ri	intestinarius	faber	EDH/EDCS	9	95	Building		joiner, wood worker
faber	ri	lapidarius	faber	EDH/EDCS	7	71	Building		stone worker, letter cutter
faber	ri	lectarius	faber	EDH/EDCS	8	81	Household Goods		couch maker
faber	ri	limarius	faber	EDH/EDCS	8	83	Clothing		file cutter, maker, textile worker
faber	ri	navalis	faber	Waltzing - Rome	9	95	Transport	Maritime/water transport	boat constructors
faber	ri	ocularius	faber	EDH/EDCS	0	6	Miscellaneous Services		eye doctor, eye related discipline
faber	ri	soliarius	faber	Waltzing - Rome	8	80	Clothing	Shoe maker	shoe maker
faber	ri	soliarius baxiarius	faber	Ghent Database Roman Guilds	8	80	Clothing		female shoe maker
faber	ri	subaedianus	faber	Ghent Database Roman Guilds			Unclassified		unspecified house worker
faber	ri	tignarius	faber	Waltzing - Rome	0	2	Building		builder
faber	ri	tignuarius	faber	Waltzing - Rome	0	2	Building		builder
faber	ri	vascularius	faber	EDH/EDCS	8	88	Metal-Working		goldsmith, smith
fabricator	oris			Petrikovits 1981a	9	94	Miscellaneous Services		manufacturer, an artificer, framer, forger, contriver, fabricator
fabricensis	ensis		fabricensis	Waltzing - provinces	8	83	Metal-Working		an armorer
fabriciensis	ensis			Petrikovits 1981a	8	83	Metal-Working		an armorer
fabriciensius	i			Petrikovits 1981b	8	83	Metal-Working		an armorer
fabriciesis	esis			Petrikovits 1981a	8	83	Metal-Working		an armorer
factor	oris			Petrikovits 1981a	6	61	Food-Production		an oil-presser
faenarius	i		faenarius	Waltzing - Rome	3	39	Finance		one who lends money on interest
falancarius	i		falancarius	Waltzing - Rome	9	97	Transport	Land transport	one who carries burdens with the aid of a long pole
falcarius	i			Petrikovits 1981a	8	83	Metal-Working		a sickle- or scythe-maker
farmacopola	ae		farmacopola	Waltzing - provinces	0	6	Miscellaneous Services		druggist
ferramentarius	i			Petrikovits 1981a	8	83	Metal-Working		a maker of iron implements, tools
ferrariarius	i			Petrikovits 1981a	7	71	Metal-Working		one who works in iron-mines
ferrarius	i			Petrikovits 1981a	8	83	Metal-Working		iron smith
ferrius	i			Petrikovits 1981a	8	83	Metal-Working		worker with iron
fictiliarius	i			Petrikovits 1981a	8	89	Household Goods		potter
fictor	oris			Petrikovits 1981a	1	16	Plastic Arts		a moulder, sculptor, image-maker, statuary
fidicinus	i		fidicinus	Waltzing - Rome	1	17	Performing Arts		lute player
figelus	i			Petrikovits 1981a	8	89	Household Goods		a potter
figlinator	oris			Petrikovits 1981a	8	89	Household Goods		a potter
figlus	i			Petrikovits 1981a	8	89	Household Goods		a potter
figularius	i			Petrikovits 1981a	8	89	Household Goods		a potter
figulator	oris			Petrikovits 1981a	8	89	Household Goods		a potter
figulus	i		figulus	Waltzing - Rome	8	89	Household Goods		a potter
figurator	oris			Petrikovits 1981a	1	16	Plastic Arts		one who forms or fashions, sculptor
finctor	oris			Petrikovits 1981a	1	16	Plastic Arts		a moulder, sculptor, image-maker, statuary
flammarius	i			Petrikovits 1981a	7	75	Clothing	Colour production	read colour dyer, producer
flammearius	i			Petrikovits 1981a	7	75	Clothing	Colour production	read colour dyer, producer
flator	oris			Petrikovits 1981a	8	83	Metal-Working		a blower of a windinstrument, caster
flaturarius	i			Petrikovits 1981a	8	83	Metal-Working		a caster
florentinarius	i			Petrikovits 1981a			Unclassified		uncertain
focarius	i		focarius	Waltzing - provinces	5	53	Food-Production		a kitchen-boy; a kitchen-maid, cook
fontanus	i		fontanus	Waltzing - provinces	9	95	Water-Management		of a spring, from a fountain, spring, worker?
forensis	is		forensis	Waltzing - provinces	2	22	Managerial		of or belonging to the market or forum, public, trader, a public pleader, advocate
fornacator	oris			Petrikovits 1981a	9	95	Water-Management		the heater of a bath-furnace, a bath-heater
fosor	oris			Petrikovits 1981a	9	97	Building		a digger, delver, ditcher
fossor	oris			Petrikovits 1981a	9	97	Building		a digger, delver, ditcher
frenarius	i			Petrikovits 1981a	8	80	Miscellaneous Services		bridle maker, handler
frixor	oris			Petrikovits 1981a	5	53	Food-Production		roaster, fryer, freezer, uncertain
fructuarius	i		fructuarius	Waltzing - Rome	5	53	Food-Production		that serves for laying up the fruits in
frumentarius	i			EDH/EDCS	4	43	Retail		trader with corn
frygio	onis			Petrikovits 1981a	8	88	Metal-Working		goldsticker
fullo	onis		fullo	Waltzing - Rome	7	75	Clothing		a cloth-fuller
funerarius	i			Petrikovits 1981a	5	59	Death-care sector		mortician
funerator	oris			Petrikovits 1981a	5	59	Death-care sector		mortician
furnaria	ae			Petrikovits 1981a	5	53	Food-Production		female baker, stove builder
furnarius	i			Petrikovits 1981a	5	53	Food-Production		baker, stove builder
fusor	oris			Petrikovits 1981a	7	72	Metal-Working		metal moulder, pourer
gallicarius	i			Petrikovits 1981a	8	80	Clothing	Shoe maker	special shoe type maker and seller
gallinarius	i		gallinarius	Waltzing - provinces	6	62	Food-Production		a keeper of poultry
gaunacarius	i			Petrikovits 1981a	7	75	Clothing		furrier
gelator	oris			Petrikovits 1981a	1	16	Plastic Arts		relief maker, carver
gemmarius	i			Petrikovits 1981a	1	16	Plastic Arts		gem maker, carver
gerdius	i			Petrikovits 1981a	7	75	Clothing		weaver
gerulus	i		gerulus	Waltzing - Rome	9	97	Transport	Land transport	a carrier, porter
gisiarius	i		gisiarius	Waltzing - provinces	9	95	Transport	Land transport	The maker / driver of a cabriolet
gladiarius	i			Petrikovits 1981a	8	83	Metal-Working		a sword-cutler
gladiator	oris		gladiator	Waltzing - Rome	1	17	Performing Arts		gladiator
glutinarius	i			Petrikovits 1981a	7	74	Miscellaneous Services		glue boiler, glue maker
glutinator	oris			Petrikovits 1981a	7	74	Miscellaneous Services		a gluer together of books, a bookbinder, papyrusbinder
grabatarius	i			Petrikovits 1981a	8	81	Household Goods		bed maker
gupsarius	i			Petrikovits 1981a	9	95	Building		plaster worker
gynaeciarius	i		gynaeciarius	Waltzing - provinces	2	22	Managerial		the overseer of a seraglio
gypsarius	i			Petrikovits 1981a	9	95	Building		plaster worker
gypsoplastes	ae			Petrikovits 1981a	9	95	Building		a worker in gypsum or stucco
harenarius	i		harenarius	Waltzing - provinces	1	17	Performing Arts		A combatant in the amphitheatre, a gladiator or A teacher of the elements of arithmetic
harundinarius	i			Petrikovits 1981a	4	43	Retail		a dealer in limed twigs
hastifer	eris		hastifer	Waltzing - provinces	5	58	Miscellaneous Services		city militia
hilitor	oris			Petrikovits 1981a	6	63	Food-Production		gardener, vegetable gardener
holitor	oris			Petrikovits 1981a	6	63	Food-Production		gardener, vegetable gardener
horologarius	i			Petrikovits 1981a	9	94	Miscellaneous Services		clockmaker
horrearius	i		horrearius	Waltzing - Rome	2	22	Managerial		the superintendent of a storehouse
hortolanus	i			Petrikovits 1981a	5	55	Miscellaneous Services		gardener
hortulanus	i			Petrikovits 1981b	5	55	Miscellaneous Services		gardener
imaginarius	i			Petrikovits 1981a	1	16	Plastic Arts		painter
impiliarius	i			Petrikovits 1981a	8	80	Clothing	Shoe maker	slipper maker, shoe maker
inaurator	oris		inaurator	Waltzing - Rome	8	88	Metal-Working		a gilder
inclusor auri et gemmarum	oris		inclusor	Petrikovits 1981a	8	88	Metal-Working		jewell maker, goldsmith
indusiarius	i			Petrikovits 1981a	7	79	Clothing		a maker of women's under-garments
infector	oris			Petrikovits 1981a	7	75	Clothing	Colour production	a dyer
inpaestator	oris			Petrikovits 1981a	1	16	Plastic Arts		metal figure maker
inpiliarius	i			Petrikovits 1981a	8	80	Clothing	Shoe maker	slipper maker, felt shoe maker
inscriptor	oris			Petrikovits 1981a	3	32	Miscellaneous Services		letter cutter, one who writes down
insignarius	i			Petrikovits 1981a	1	16	Plastic Arts		an engraver ?
insignitor	oris			Petrikovits 1981a	1	16	Plastic Arts		an engraver
institor	oris			Petrikovits 1981a	4	45	Retail		a factor, broker, huckster, hawker, peddler
instructor	oris			Petrikovits 1981b	9	94	Miscellaneous Services		a preparer
instructor parietum	oris		instructor	Petrikovits 1981a	9	95	Building		a wall preparer
interrasor	oris			Petrikovits 1981a	1	16	Plastic Arts		a filigreeworker
intestinarius	i			Petrikovits 1981a	8	82	Building	Wood worker	woodworker
intestinus	i			Petrikovits 1981a	8	82	Building	Wood worker	woodworker
inundatoris	is		inundatoris	Waltzing - Rome			Unclassified		unclear
isicarius	i			Petrikovits 1981a	5	53	Food-Production		sausage maker, butcher
ispeclararia	ae			Petrikovits 1981b	8	89	Glass-Working		window glass maker
iumentarius	i		iumentarius	Waltzing - Rome	9	97	Transport	Land transport	of or belonging to draught-cattle
jumentarius	i		jumentarius	Waltzing - Rome	9	97	Transport	Land transport	of or belonging to draught-cattle
lactarius	i			Petrikovits 1981a	5	53	Food-Production		food prepared with milk
lactearius	i			Petrikovits 1981a	5	53	Food-Production		food prepared with milk
lacunarius	i			Petrikovits 1981a	5	59	Death-care sector		a gravedigger
lagoenaria	ae			Petrikovits 1981a	8	89	Household Goods		female potter
lagunaria	ae			Petrikovits 1981a	8	89	Household Goods		female potter
lanarius	i		lanarius	Waltzing - provinces	7	75	Clothing		a worker in wool
laniarius	i			Petrikovits 1981a	5	53	Food-Production		a butcher
lanifex	icis			Petrikovits 1981a	7	75	Clothing		wool worker
lanifica	ae			Petrikovits 1981b	7	75	Clothing		female wool-spinner
lanificus	i			Petrikovits 1981a	7	75	Clothing		a wool-spinner
lanifricarius	i			Petrikovits 1981a	7	79	Household Goods		towel maker ?
lanilotor	oris			Petrikovits 1981a	7	75	Clothing		wool washer
lanio	onis			Petrikovits 1981a	7	77	Food-Production		a butcher
lanionus	i		lanionus	Waltzing - provinces	7	77	Food-Production		of or belonging to a butcher
lanipendia	ae			Petrikovits 1981b	7	75	Clothing		one who weighs out wool
lanipendius	i			Petrikovits 1981a	7	75	Clothing		one who weighs out wool
lanius	i		lanius	Waltzing - Rome	7	77	Food-Production		a butcher
lanternarius	i			Petrikovits 1981a	8	81	Household Goods		lamp maker
lapedarius	i			Petrikovits 1981a	8	82	Building	Stone worker	stone-cutter
lapicida	ae			Petrikovits 1981a	7	71	Building	Stone worker	a quarryman, stone-cutter
lapicidinarius	i			Petrikovits 1981a	7	71	Building	Stone worker	a quarryman, stone-cutter
lapidarius	i		lapidarius	Waltzing - provinces	7	71	Building	Stone worker	stone-cutter
lapidecesor	oris			Petrikovits 1981a	7	71	Building	Stone worker	a quarryman, stone-cutter
lapidicaesor	oris			Petrikovits 1981a	7	71	Building	Stone worker	a quarryman, stone-cutter
lapidicida	ae			Petrikovits 1981a	7	71	Building	Stone worker	a quarryman, stone-cutter
laquearius	i			Petrikovits 1981a	9	95	Building		one that makes panelled ceilings, a ceiling-maker
laterarius	i			Petrikovits 1981a	8	82	Building		a brickmaker
latomus	i		latomus	Waltzing - provinces	9	95	Building	Stone worker	stone-cutter
lavator	oris			Petrikovits 1981a	7	75	Clothing		a clothes-washer
lectarius	i			Petrikovits 1981a	8	81	Household Goods		a couch-maker
lecticarius	i		lecticarius	Waltzing - Rome	5	53	Food-Production		a cook
lectuarius	i			Petrikovits 1981a	8	81	Household Goods		a couch-maker
legulus	i			Petrikovits 1981a	6	61	Food-Production		a gatherer, collector; esp. one who picked up the fallen olives
lenuncularius	i		lenuncularius	Waltzing - Rome	9	98	Transport	Maritime/water transport	one who sails in a small vessel
levamentarius	i		levamentarius	Waltzing - Rome	9	97	Transport	Land transport	unloader, transport worker
libarius	i			Petrikovits 1981a	5	53	Food-Production		a pastry-cook, confectioner
libitinarius	i			Petrikovits 1981a	5	59	Death-care sector		an undertaker, mortician
librator	oris			Petrikovits 1981a	0	2	Miscellaneous Services		a leveller, esp. by means of a water-level, a surveyor
lignarius	i		lignarius	Waltzing - provinces	9	95	Building	Wood worker	A worker in wood, a carpenter, joiner
limarius	i			Petrikovits 1981a	8	83	Clothing		file cutter, maker
limbularius	i			Petrikovits 1981a	7	75	Clothing		trims, ribbons, belts maker
linarius	i		linarius	Waltzing - provinces	7	75	Clothing		a linen-weaver, dealer in linen
lintarius	i		lintarius	Waltzing - provinces	7	75	Clothing		a linen-weaver, dealer in linen
lintearius	i		lintearius	Waltzing - Rome	9	98	Transport	Maritime/water transport	a boatman, waterman
linteator	oris			Petrikovits 1981a	7	75	Clothing		a linen-weaver, dealer in linen
linteo	onis			Petrikovits 1981a	7	75	Clothing		a linen-weaver, dealer in linen
lintiarius	i		lintiarius	Waltzing - provinces	7	75	Clothing		a linen-weaver, dealer in linen
lintio	onis			Petrikovits 1981a	7	75	Clothing		a linen-weaver, dealer in linen
lintrarius	i		lintrarius	Waltzing - Rome	9	98	Transport	Maritime/water transport	a boatman, waterman
linyfarius	i			Petrikovits 1981a	7	75	Clothing		linen weaver
linyfio	onis			Petrikovits 1981a	7	75	Clothing		linen weaver
linyfus	i			Petrikovits 1981a	7	75	Clothing		linen weaver
linypharius	i			Petrikovits 1981b	7	75	Clothing		linen weaver
linyphus	i			Petrikovits 1981b	7	75	Clothing		linen weaver
lithotomos	i			Petrikovits 1981a	9	95	Building		stone cutter, Greek
liticinus	i		liticinus	Waltzing - Rome	1	17	Performing Arts		a player on the clarion
loclarius	i			Petrikovits 1981a	5	59	Death-care sector		casket maker, coffin maker
locularius	i			Petrikovits 1981a	5	59	Death-care sector		casket maker, coffin maker
lorarius	i			Petrikovits 1981a	8	80	Miscellaneous Services	Military	a harness-maker
loricarius	i			Petrikovits 1981a	8	83	Miscellaneous Services	Military	maker of lorica, cuirass
lotor	oris			Petrikovits 1981a	7	75	Clothing		a clothes-washer
lotorus	i		lotorus	Waltzing - provinces	7	75	Clothing		fuller, clening wool
lucernarius	i			Petrikovits 1981a	9	94	Household Goods		lamp maker
lupinarius	i		lupinarius	Waltzing - Rome	4	43	Food-Retail		dealers in lupines
lusorius	i			Petrikovits 1981a	1	16	Plastic Arts		mosaicer, maker of mosaic
lyntrarius	i		lyntrarius	Waltzing - provinces	9	95	Transport	Maritime/water transport	raft-maker
macellarius	i		macellarius	Waltzing - provinces	7	77	Food-Production		butcher
machinarius	i			Petrikovits 1981a	9	95	Building		a machinist, machine-builder,
machinator	oris			Petrikovits 1981a	0	2	Miscellaneous Services		a maker of machines, a machinist, an engineer, architect
machio	onis			Petrikovits 1981a	9	95	Building	Stone worker	mason
magira	ae			Petrikovits 1981a	5	53	Food-Production		cook
magnarius	i		magnarius	Waltzing - Rome	4	43	Retail		a dealer in gross, wholesale dealer
malleator	oris			Petrikovits 1981a	8	83	Miscellaneous Services		worker with hammer, coinstrucker
malliator	oris			Petrikovits 1981a	8	83	Miscellaneous Services		worker with hammer, coinstrucker
manceps salinarum	ipis		manceps	Waltzing - Rome	2	21	Managerial		salt shops managers, purchaser of any thing at a public auction, a renter, farmer, contractor, etc.
manceps thermarum	ipis		manceps	Waltzing - Rome	2	21	Managerial		bath managers, purchaser of any thing at a public auction, a renter, farmer, contractor, etc.
manciparius	i		manciparius	Waltzing - Rome	4	45	Retail		salesman
manicarius	i			Petrikovits 1981a	8	83	Miscellaneous Services		manufacturers of manicae, bangages for gladiator sword
manticularius	i		manticularius	Waltzing - provinces	7	79	Clothing		manufacturer of a small wallet, purse, pouch
manulearius	i			Petrikovits 1981a	7	79	Clothing		a manufacturer of garments with long sleeves
manupretiarius	i			Petrikovits 1981a	9	99	Unclassified		uncertain, unspecified worker, for hourly wage
margaritarius	i			Petrikovits 1981a	4	43	Retail		a dealer in pearls, a pearl-fisher
marmarius	i			Petrikovits 1981a	9	95	Building	Stone worker	marble worker
marmorarienses	ae			Petrikovits 1981a	9	95	Building	Stone worker	marble worker
marmorarius	i		marmorarius	Waltzing - Rome	9	95	Building	Stone worker	marble worker
massarius	i			Petrikovits 1981a	8	83	Metal-Working		unclear, maybe metal-worker
materiarius	i			Petrikovits 1981a	9	95	Building	Wood worker	wood-worker
medicamentarius	i			Petrikovits 1981a	0	6	Miscellaneous Services		a druggist, apothecary
medicator	oris		medicator	Waltzing - provinces	0	6	Miscellaneous Services		a physician
medicus	i		medicus	Waltzing - Rome	0	6	Miscellaneous Services		a surgeon
membranarius	i			Petrikovits 1981a	7	73	Miscellaneous Services		a parchment-maker
mensor	oris		mensor	Waltzing - Rome	0	2	Miscellaneous Services		a measurer, surveyor
mercator	oris		mercator	Waltzing - Rome	4	45	Retail		trader
mesor	oris			Petrikovits 1981a	0	2	Miscellaneous Services		a measurer, surveyor
metallarius	i		metallarius	Waltzing - provinces	7	71	Fuel / Raw material		a man or a woman that works in a mine, a miner
metallicus	i			Petrikovits 1981a	7	71	Fuel / Raw material		a man or a woman that works in a mine, a miner
metator	oris			Petrikovits 1981a	0	2	Miscellaneous Services		one who marks off, fixer of boundaries, surveyor
mimus	i		mimus	Waltzing - Rome	1	17	Performing Arts		mime
miniarius	i			Petrikovits 1981a	7	71	Fuel / Raw material		a cinnabar miner (mineral) for dying
molator	oris			Petrikovits 1981a	6	61	Food-Production		miller
molendarius	i		molendarius	Waltzing - Rome	6	61	Food-Production		miller
molendinarius	i			Petrikovits 1981a	6	61	Food-Production		worker in a mill
molinarius	i			Petrikovits 1981a	6	61	Food-Production		miller
molitor	oris			Petrikovits 1981a	6	61	Food-Production		miller
molochinarius	i			Petrikovits 1981a	7	79	Clothing		A seller of mallow colored garments
molocinarius	i			Petrikovits 1981a	7	79	Clothing		A seller of mallow colored garments
monetarius	i		monetarius	Waltzing - Rome	3	31	Finance		a master of the mint
montanarius	i			Petrikovits 1981a	5	59	Death-care sector		grave digger
moritex	icis			Petrikovits 1981a			Unclassified		unclear
mulionus	i		mulionus	Waltzing - provinces	9	98	Transport	Land transport	of a mule-driver
multiciarius	i			Petrikovits 1981a	7	79	Clothing		a soft dress, delicate garment seller
murilegulus	i		murilegulus	Waltzing - provinces	7	75	Clothing	Colour production	one who gathers or fishes for the purple-fish
murobatharius	i			Petrikovits 1981a	4	45	Retail		unclear, possible dealer with luxury items
musaearius	i			Petrikovits 1981a	1	16	Plastic Arts		mosaicer, maker of mosaic
musarius	i			Petrikovits 1981a	1	16	Plastic Arts		mosaicer, maker of mosaic
museiarius	i			Petrikovits 1981a	1	16	Plastic Arts		mosaicer, maker of mosaic
musivarius	i			Petrikovits 1981a			Unclassified		unclear
myrepsicus	i			Petrikovits 1981a	9	94	Miscellaneous Services		manufacturer of ointments and oils
myrrepsius	i			Petrikovits 1981a	9	94	Miscellaneous Services		manufacturer of ointments and oils
nauclerus	i		nauclerus	Waltzing - provinces	0	4	Transport	Maritime/water transport	a shipowner, a ship-master, skipper
nauicularius	i		nauicularius	Waltzing - Rome	0	4	Transport	Maritime/water transport	a ship-owner who hires out vessels for money, a ship-master, merchant
naupegiarius	i			Petrikovits 1981a	9	95	Transport	Maritime/water transport	a shipbuilder, shipwright, ship-carpenter
naupegus	i			Petrikovits 1981a	9	95	Transport	Maritime/water transport	a shipbuilder, shipwright, ship-carpenter
nauta	ae		nauta	Waltzing - Rome	9	98	Transport	Maritime/water transport	a sailor, seaman, mariner, merchant
nauticarius	i		nauticarius	Waltzing - Rome	0	4	Transport	Maritime/water transport	a shipmaster
navalis	is			Petrikovits 1981a	9	98	Transport	Maritime/water transport	sailors, seamen
navicularius	i		navicularius	Waltzing - Rome	0	4	Transport	Maritime/water transport	a ship-owner who hires out vessels for money, a ship-master, merchant
navigans	ntis		navigans	Waltzing - Rome	9	98	Transport	Maritime/water transport	one who sails in a small vessel
navigator	oris		navigator	Waltzing - Rome	9	98	Transport	Maritime/water transport	sailor
navigiarius	i		navigiarius	Waltzing - Rome	9	98	Transport	Maritime/water transport	one who sails in a small vessel
negotians	ntis	ferrarius		EDH/EDCS	4	45	Retail		trader of metal
negotians	ntis	materiarius		EDH/EDCS	4	45	Retail		trader of timber
negotians	ntis		negotians	Waltzing - Rome	4	45	Retail		trader
negotiator	oris	allecarius		EDH/EDCS	4	43	Retail		trader with fish-sauce
negotiator	oris	boarius		EDH/EDCS	4	43	Retail		trader with cattle
negotiator	oris	cervesarius		EDH/EDCS	4	43	Retail		beer trader ?
negotiator	oris	cretarius		EDH/EDCS	4	43	Retail		pottery trader
negotiator	oris	eborarius		EDH/EDCS	4	43	Retail		ivory trader
negotiator	oris	ferrarius		EDH/EDCS	4	43	Retail		metal trader
negotiator	oris	frumentarius		EDH/EDCS	4	43	Retail		trader with corn
negotiator	oris	gladiarius		EDH/EDCS	4	43	Retail		trader with swords
negotiator	oris	lanarius		EDH/EDCS	4	43	Retail		wool trader
negotiator	oris	lintiarius		EDH/EDCS	4	43	Retail		linen trader
negotiator	oris	manticularius		EDH/EDCS	4	43	Retail		coat trader
negotiator	oris	margaritarius		EDH/EDCS	4	43	Retail		pearl trader
negotiator	oris	marmorarius		EDH/EDCS	4	43	Retail		marble trader
negotiator	oris	materiarius		EDH/EDCS	4	43	Retail		timber trader
negotiator	oris	nummularius		EDH/EDCS	4	43	Retail		money trader, money distributor, banker
negotiator	oris	olearius		EDH/EDCS	4	43	Retail		oil trader
negotiator	oris	paenularius		EDH/EDCS	4	43	Retail		mantle trader
negotiator	oris	sagarius et pellicarius		EDH/EDCS	4	43	Retail		mantle trader
negotiator	oris	sagarius		EDH/EDCS	4	43	Retail		mantle trader
negotiator	oris	salarius		EDH/EDCS	4	43	Retail		salt trader
negotiator	oris	salsamentarius et vinarius		EDH/EDCS	4	43	Retail		wine trader
negotiator	oris	salsarius		EDH/EDCS	4	43	Retail		salted food trader
negotiator	oris	sericarius		EDH/EDCS	4	43	Retail		silk trader
negotiator	oris	vascularius		EDH/EDCS	4	43	Retail		goldsmith and silver trader
negotiator	oris	vestiarius		EDH/EDCS	4	43	Retail		clothes trader
negotiator	oris	vinarius		EDH/EDCS	4	43	Retail		wine trader
negotiator	oris		negotiator	Waltzing - Rome	4	43	Retail		one who does business by wholesale, a wholesale dealer, a banker, a factor
negotiator artis cretaria	oris		negotiator	EDH/EDCS	4	43	Retail		pottery trader
negotiator artis cretaria et vestiaria	oris		negotiator	EDH/EDCS	4	43	Retail		pottery trader
negotiator artis macellariae	oris		negotiator	EDH/EDCS	4	43	Retail		trader with butcher's products
negotiator artis prossariae	oris		negotiator	EDH/EDCS	4	43	Retail		trader with textile products
negotiator artis purpurariae	oris		negotiator	EDH/EDCS	4	43	Retail		trader with textile purple dyed products
negotiator artis ratiariae	oris		negotiator	EDH/EDCS	4	43	Retail		trader with rafts ?
negotiator artis vestiariae	oris		negotiator	EDH/EDCS	4	43	Retail		trader with textiles
negotiator artis vestiariae et lintiariae	oris		negotiator	EDH/EDCS	4	43	Retail		trader with textiles
negotiator campi pecuarii	oris		negotiator	EDH/EDCS	4	43	Retail		trader with cattle
negotiator cellarum vinarium	oris		negotiator	EDH/EDCS	4	43	Retail		trader with wine
negotiator frumentariae et legumenaria	oris		negotiator	EDH/EDCS	4	43	Retail		trader with vegetables and corn
negotiator iuvencario	oris		negotiator	EDH/EDCS	4	43	Retail		young cattle trader
negotiator laudecenarii	oris		negotiator	EDH/EDCS	4	43	Retail		trader with uncertain meaning ?
negotiator penoris et vinorum	oris		negotiator	EDH/EDCS	4	43	Retail		wine trader
negotiator perticario	oris		negotiator	EDH/EDCS	4	43	Retail		trader with poles
negotiator salsari leguminari	oris		negotiator	EDH/EDCS	4	43	Retail		salted vegetables trader
negotiator seplasiario	oris		negotiator	EDH/EDCS	4	43	Retail		unguent from Capua, perfume trader
negotiator suariae et pecuariae	oris		negotiator	EDH/EDCS	4	43	Retail		cattle trader
negotiator vini	oris		negotiator	EDH/EDCS	4	43	Retail		wine trader
netrix	icis		negotiator	Petrikovits 1981a	8	88	Metal-Working		female gold weaver
nitionus	i		nitionus	Waltzing - provinces	6	61	Food-Production		tax-farmer
nummularius	i		nummularius	Waltzing - Rome	3	33	Finance		a money-changer
numularius	i			Petrikovits 1981a	3	33	Finance		a money-changer
oculariarius	i			Petrikovits 1981a	1	16	Plastic Arts		artisan, glass eye maker for statues
ocularius	i			EDH/EDCS	0	6	Miscellaneous Services		eye doctor, eye related discipline
offarius	i			Petrikovits 1981a	5	53	Food-Production		dealing with morsels: cocus, a maker of minced meat
offector	oris			Petrikovits 1981a	7	75	Clothing	Colour production	dyer
offectorus	i		offectorus	Waltzing - provinces	7	75	Clothing	Colour production	dye maker
officinator	oris			Petrikovits 1981a	5	51	Miscellaneous Services		one who keeps a workshop, a master-workman, an artificer, artist
officinatrix	icis			Petrikovits 1981a	5	51	Miscellaneous Services		female one who keeps a workshop, a master-workman, an artificer, artist
olarius	i			Petrikovits 1981a	8	89	Household Goods		potter
oleareus	i			Petrikovits 1981a	6	61	Food-Production		oil-maker, olive oil dealer
olearius	i		olearius	Waltzing - Rome	6	61	Food-Production		oil-maker, olive oil dealer
olitor	oris		olitor	Waltzing - provinces	6	63	Food-Production		a kitchen-gardener
ollarius	i			Petrikovts 1981b	8	89	Household Goods		potter
operarius	i			Petrikovits 1981a	9	94	Miscellaneous Services		a laborer, workman, operative
opifex	icis		opifex	Waltzing - provinces	0	2	Building		a worker, workman, mechanic, artisan
orchestopolarius	i		orchestopolarius	Waltzing - provinces	1	17	Performing Arts		a juggler, dancer
ornator	oris			Petrikovits 1981a	5	54	Miscellaneous Services		An adorner, dresser
ornatrix	icis			Petrikovits 1981a	5	54	Miscellaneous Services		female adorner, dresser
paenularius	i			Petrikovits 1981a	7	79	Clothing		cloak or mantle maker and seller
palangarius	i		palangarius	Waltzing - Rome	5	53	Food-Retail		wine bearer
palariacus	i			Petrikovits 1981a			Unclassified		unclear
panarius	i			Petrikovits 1981a	4	45	Food-Retail		a bread-seller
panchrestiarius	i			Petrikovits 1981a	5	53	Food-Production		a confectioner
pancrestarius	i			Petrikovits 1981a	5	53	Food-Production		a confectioner
panifex	icis			Petrikovits 1981a	5	53	Food-Production		a breadmaker, baker
panificus	i			Petrikovits 1981a	5	53	Food-Production		a breadmaker, baker
pantapolus	i		pantapolus	Waltzing - Rome	4	45	Retail		greek trader
pantomimus	i		pantomimus	Waltzing - provinces	1	17	Performing Arts		a ballet-dancer
parabolanus	i		parabolanus	Waltzing - provinces	0	6	Miscellaneous Services		a sick-nurse
paracharactes	ae			Petrikovits 1981a	3	39	Finance		counterfeiter, forger
parasitus	i		parasitus	Waltzing - provinces	1	17	Performing Arts		a player, actor
parietarius	i			Petrikovits 1981a	1	16	Plastic Arts		a painter
parmaluraius	i			Petrikovits 1981a	8	83	Miscellaneous Services	Military	small shield maker
pastilarius	i		pastilarius	Waltzing - Rome	5	53	Food-Production		a maker of pastils
pastillarius	i			Petrikovits 1981a	5	53	Food-Production		a maker of pastils
patagiarius	i			Petrikovits 1981a	7	79	Clothing		a boler-maker (a gold edging or border on a Roman lady's tunic)
pausarius	i		pausarius	Waltzing - Rome	3	33	Finance		A money-changer, banker
pavimentarius	i		pavimentarius	Waltzing - Rome	9	95	Building	Stone worker	a maker of pavements
pectenarius	i			Petrikovits 1981a	8	81	Household Goods		a combmaker
pectinarius	i			Petrikovits 1981a	8	81	Household Goods		a combmaker
pectinator	oris			Petrikovits 1981a	8	81	Household Goods		a combmaker
pecuarius	i		pecuarius	Waltzing - Rome	6	62	Food-Production		sheep, cattle breader
pellarius	i			Petrikovits 1981a	7	76	Clothing		one that prepares skins, a furrier
pellio	onis			Petrikovits 1981a	7	76	Clothing		one that prepares skins, a furrier
pellionarius	i		pellionarius	Waltzing - Rome	7	76	Clothing		one who prepared skins for the use of soldiers
peponarius	i		peponarius	Waltzing - Rome	4	45	Food-Retail		melon seller
pequarius	i		pequarius	Waltzing - Rome	6	62	Food-Production		sheep, cattle breader
perfector	oris			Petrikovits 1981a			Unclassified		unclear
pernarius	i			Petrikovits 1981a	4	45	Food-Retail		a ham-seller
perpendiculator	oris			Petrikovits 1981a	9	95	Building		an artisan who uses a plumb-line, a stonemason
personarius	i			Petrikovits 1981b	8	88	Miscellaneous Services		mask maker
pharmacopola	ae		pharmacopola	Waltzing - provinces	4	43	Retail		a drugseller, quack
phrygio	onis			Petrikovits 1981a	8	88	Metal-Working		goldsticker
picarius	i			Petrikovits 1981a	7	74	Fuel / Raw material		pitch (resin) boiler
pictor	oris			Petrikovits 1981a	1	16	Plastic Arts		painter
pigmentarius	i		pigmentarius	Waltzing - Rome	4	43	Retail		dye seller
pincerna	ae			Petrikovits 1981a	5	53	Miscellaneous Services		cupbearer
pinctor	oris			Petrikovits 1981a	1	16	Plastic Arts		painter
piscator	oris		piscator	Waltzing - Rome	6	64	Food-Production		a fisherman, fisher
piscicapus	i		piscicapus	Waltzing - provinces	6	64	Food-Production		a fish-catcher
pisticarius	i			Petrikovits 1981a	5	53	Food-Production		baker
pistor	oris		pistor	Waltzing - Rome	6	61	Food-Production		one who pounds corn in a mortar or grinds it in a hand-mill, a miller, a baker
pistrinarius	i			Petrikovits 1981b	6	61	Food-Production		the manager of a pounding-mill, a miller
pistrix	icis			Petrikovits 1981a	5	53	Food-Production		female baker
pistur	uris			Petrikovits 1981a	6	61	Food-Production		one who pounds corn in a mortar or grinds it in a hand-mill, a miller, a baker
placentarius	i			Petrikovits 1981a	5	53	Food-Production		a pastry-cook
plasta	ae			Petrikovits 1981a	1	16	Plastic Arts		a moulder, potter, modeller, statuary
plastes	ae			Petrikovits 1981a	1	16	Plastic Arts		a moulder, potter, modeller, statuary
plasticator	oris			Petrikovits 1981a	1	16	Plastic Arts		a moulder, potter, modeller, statuary
plasticus	i			Petrikovits 1981a	1	16	Plastic Arts		a moulder, potter, modeller, statuary
plaustrarius	i			Petrikovits 1981a	9	97	Transport	Land transport	a vehicle for freight, wagon, wain, cart maker
plicatrix	icis			Petrikovits 1981a	7	79	Clothing		female dress maker, tailor
plombarius	i			Petrikovits 1981a	8	87	Metal-Working		a plumber, lead worker
plostrarius	i			Petrikovits 1981a	9	97	Transport	Land transport	a vehicle for freight, wagon, wain, cart maker
plumarius	i		plumarius	Waltzing - Rome	7	79	Household Goods		an embroiderer
plumbarius	i			Petrikovits 1981a	8	87	Metal-Working		a plumber, lead worker
plutearius	i			Petrikovits 1981a	9	95	Building		a maker of balustrades
plutiarius	i			Petrikovits 1981a	9	95	Building		a maker of balustrades
poeta	ae		poeta	Waltzing - Rome	1	17	Performing Arts		a poet
polio	onis			Petrikovits 1981a	5	56	Miscellaneous Services		a cultivator, improver, a polisher
politor	oris			Petrikovits 1981a	5	56	Miscellaneous Services		a cultivator, improver, a polisher
pollictor	oris			Petrikovits 1981a	5	59	Death-care sector		corpse washer and preparer
pollinctor	oris			Petrikovits 1981a	5	59	Death-care sector		corpse washer and preparer
pollio	onis			Petrikovits 1981a	5	56	Miscellaneous Services		a cultivator, improver, a polisher
polymitarius	i			Petrikovits 1981a	7	75	Clothing		a damask-weaver
pomarius	i		pomarius	Waltzing - provinces	4	45	Food-Retail		of fruit, of fruittrees seller
popinarius	i			Petrikovits 1981a	5	53	Food-Retail		a cook-shop, eatinghouse, low tavern owner
popinator	oris			Petrikovits 1981a	5	53	Food-Retail		a cook-shop, eatinghouse, low tavern owner
porcinarius	i		porcinarius	Waltzing - Rome	6	62	Food-Production		pig breader
possessor	oris		possessor	Waltzing - provinces	2	22	Managerial		a possessor, owner
professor	oris		professor	Waltzing - provinces	1	13	Education		a public teacher
promus	i			Petrikovits 1981a	5	53	Miscellaneous Services		a cellarer, steward, butler
propola	ae		propola	Waltzing - provinces	4	45	Retail		a forestaller, retailer, huckster
prosmonus	i			Petrikovits 1981a			Unclassified		unclear
prossaria	ae			Petrikovits 1981a	7	75	Clothing		woolen fabrics maker
psaltes	ae		psaltes	Waltzing - Rome	1	17	Performing Arts		cithara player
psecas	adis			Petrikovits 1981a	5	57	Miscellaneous Services		a female slave who perfumed her mistress's hair
pugillariarius	i			Petrikovits 1981a	7	73	Miscellaneous Services		maker of small writing boards
purpurarius	i			Petrikovits 1981a	7	75	Clothing	Colour production	purple colour dyer
putearius	i			Petrikovits 1981a	9	95	Building		a well-digger
quadratarius	i			Petrikovits 1981a	9	95	Building	Stone worker	stonemason
quadratatorius	i			Petrikovits 1981a	9	95	Building	Stone worker	stonemason
quadrigularius	i			Petrikovits 1981a	1	16	Plastic Arts		a painter
quasillaria	ae			Petrikovits 1981a	7	75	Clothing		a basketwench, spinning-girl
raedarius	i			Petrikovits 1981a	3	36	Transport	Land transport	a coachman, driver of a raeda
ratiarius	i		ratiarius	Waltzing - provinces	9	98	Transport	Maritime/water transport	a raftsman, lighterman
redemptor	oris			Petrikovits 1981a	5	53	Food-Production		a miller, bread-maker, baker
refector pectinarius	oris		refector	Petrikovits 1981a	8	81	Household Goods		a restorer, repairer of combs
resinaria	ae			Petrikovits 1981a	7	74	Fuel / Raw material		female resin maker
restiarius	i			Petrikovits 1981a	4	43	Retail		A ropemaker, rope-seller
resticularius	i			Petrikovits 1981a	4	43	Retail		A ropemaker, rope-seller
restio	onis		restio	Waltzing - Rome	4	43	Retail		A ropemaker, rope-seller
retiarius	i		retiarius	Waltzing - provinces	1	17	Performing Arts		a gladiator who used a net to entangle his adversary, net-fighter
retifex	icis			Petrikovits 1981a	7	79	Miscellaneous Services		a netmaker
rhedarius	i			Petrikovits 1981a	3	36	Transport	Land transport	a coachman, driver of a raeda
rhypararographus	i			Petrikovits 1981a	1	16	Plastic Arts		a painter
rosarius	i		rosarius	Waltzing - Rome	4	43	Retail		seller of roses
saburrarius	i		saburrarius	Waltzing - Rome	9	97	Transport	Maritime/water transport	one who carries ballast to ships
sacarius	i			Petrikovits 1981a	9	97	Transport	Land transport	one who carries sacks, sack maker
saccarius	i		saccarius	Waltzing - Rome	9	97	Transport	Land transport	one who carries sacks, sack maker
sacomarius	i			Petrikovits 1981a	8	83	Miscellaneous Services		one who makes counterpoises or weights
sagarius	i		sagarius	Waltzing - Rome	4	43	Retail		a dealer in mantles
sagittarius	i			Petrikovits 1981a	8	83	Metal-Working		arrow-makers, arrow-smiths
sagmarius	i			Petrikovits 1981a	8	80	Transport	Land transport	manufacturer of pack animal saddles
salarius	i		salarius	Waltzing - Rome	4	43	Retail		salt maker, dealer
salgamarius	i			Petrikovits 1981a	4	43	Food-Production		one who makes or sells pickles
salinator	oris		salinator	Waltzing - provinces	4	45	Food-Retail		a dealer in salt
salsamentarius	i			Petrikovits 1981a	4	45	Food-Retail		a dealer in salted fish
salsarius	i			EDH/EDCS	6	61	Food-Production		salt-worker, uncertain
samiarius	i			Petrikovits 1981a	5	55	Miscellaneous Services		a polisher, grinder
samiator	oris			Petrikovits 1981a	5	55	Miscellaneous Services		a polisher, furbisher
sandaliarius	i			Petrikovits 1981a	8	80	Clothing	Shoe maker	sandal, shoe maker
sandapilarius	i			Petrikovits 1981a	5	59	Death-care sector		one that carries a sandapila, a corpse-bearer
saponarius	i		saponarius	Waltzing - provinces	7	74	Household Goods		soap producer
sarcinator	oris			Petrikovits 1981a	7	79	Clothing		a patcher, botcher, mender of old garments
sarcinatrix	icis			Petrikovits 1981b	7	79	Clothing		female patcher, botcher, mender of old garments
sarcitor	oris			Petrikovits 1981a	7	79	Clothing		a patcher, botcher, mender of old garments
sarsor	oris			Petrikovits 1981a	6	61	Miscellaneous Services		A hoer, weeder, cultivator
sartcitrix	icis			Petrikovits 1981b	7	79	Clothing		female patcher, botcher, mender of old garments
sartor	oris			Petrikovits 1981a	6	61	Miscellaneous Services		A hoer, weeder, cultivator
sartrix	icis			Petrikovits 1981b	6	61	Miscellaneous Services		Female hoer, weeder, cultivator
sartur	uris			Petrikovits 1981a	6	61	Miscellaneous Services		A hoer, weeder, cultivator
scabillarius	i		scabillarius	Waltzing - Rome	9	99	Miscellaneous Services		player of a footstool, cricket
scaenarius	i			Petrikovits 1981a	1	16	Plastic Arts		a painter
scaenaticus	i		scaenaticus	Waltzing - Rome	1	17	Performing Arts		a stageplayer
scaenicus	i		scaenicus	Waltzing - Rome	1	17	Performing Arts		of the stage, scenic, dramatic, theatrical
scalarius	i			Petrikovits 1981a	9	95	Building		step maker, ladder maker
scalptor	oris			Petrikovits 1981a	1	16	Plastic Arts		a cutter, graver in metal or stone
scamillarius	i		scamillarius	Waltzing - provinces	9	99	Miscellaneous Services		player of a footstool, cricket
scandularius	i			Petrikovits 1981a	9	95	Building		shingle maker
scapharius	i		scapharius	Waltzing - Rome	0	4	Transport	Maritime/water transport	owner of a small boat
scaurarius	i			Petrikovits 1981a	7	72	Metal-Working		slag worker
scholasticus	i		scholasticus	Waltzing - provinces	1	13	Education		who teaches or studies rhetoric, a lecturer in the schools, a rhetorician
scissor	oris			Petrikovits 1981a	8	82	Building		a carver, kind of gladiator
scordiscarius	i			Petrikovits 1981a	8	80	Transport	Land transport	saddler
scriba	ae		scriba	Waltzing - Rome	3	30	Education		a public writer, official scribe, professional writer, clerk, secretary
scriblitarius	i			Petrikovits 1981a	5	53	Food-Production		a tart-baker
scriptor	oris		scriptor	Petrikovits 1981a	3	30	Managerial		one who writes, a writer, scribe, copyist, clerk
sculptor	oris			Petrikovits 1981a	1	16	Plastic Arts		one who cuts, carves, or engraves in stone, wood
scultor	oris			Petrikovits 1981a	1	16	Plastic Arts		one who cuts, carves, or engraves in stone, wood
scutarius	i			Petrikovits 1981a	8	83	Miscellaneous Services		shield maker
scutularius	i			Petrikovits 1981a	8	81	Household Goods		table maker with diamond shaped decor
sector	oris		sector	Waltzing - Rome	8	82	Building		one who cuts, a cutter
securicularius	i			Petrikovits 1981a	8	83	Metal-Working		a little axe maker and seller
segmentarius	i			Petrikovits 1981a	8	88	Metal-Working		trimmer with gold or seller
sellularius	i			Petrikovits 1981a	8	81	Household Goods		lounger, chair maker
seplasiarius	i			Petrikovits 1981a	9	94	Miscellaneous Services		anoitment maker and seller
sericarius	i			Petrikovits 1981a	7	75	Clothing		silk producer and dealer
serrarius	i		serrarius	Waltzing - provinces	8	82	Building	Stone worker	stone-sawyer
sessoriarius	i			Petrikovits 1981a	8	81	Household Goods		armchair maker
sigillariarius	i			Petrikovits 1981a	8	89	Household Goods		a potter
sigillarius	i			Petrikovits 1981a	8	89	Household Goods		a potter
sigillator	oris			Petrikovits 1981a	8	89	Household Goods		a potter
signarius	i			Petrikovits 1981a	1	16	Plastic Arts		a sculptor
signator	oris			Petrikovits 1981a	3	39	Finance		one who stamps money, a coiner
silicarius	i			Petrikovits 1981a	9	95	Building	Stone worker	one that paves roads with pebble-stones
siliginarius	i			Petrikovits 1981a	5	53	Food-Production		wheat bread baker
silvicaedus	i			Petrikovits 1981a	8	81	Building	Wood worker	lumberjack
similaginarius	i			Petrikovits 1981a	5	53	Food-Production		wheat bread baker
simpulariarius	i			Petrikovits 1981a	8	81	Household Goods		a maker of simpula, ladle maker
sindiniacus	i			Petrikovits 1981a	7	75	Clothing		cotton stuff, muslin maker
sindoniacus	i		sindoniacus	Waltzing - provinces	7	75	Clothing		cotton stuff, muslin maker
sintoniacus	i			Petrikovits 1981a	7	75	Clothing		cotton stuff, muslin maker
siricaria	ae			Petrikovits 1981a	7	75	Clothing		silk producer and dealer
siricarius	i			Petrikovits 1981a	7	75	Clothing		silk producer and dealer
solatarius	i			Petrikovits 1981a	8	80	Clothing	Shoe maker	shoe maker
solearius	i			Petrikovits 1981a	8	80	Clothing	Shoe maker	shoe maker
soliarius	i			Petrikovits 1981a	8	80	Clothing	Shoe maker	shoe maker
sonarius	i			Petrikovits 1981a	7	75	Clothing		belt maker
spadicarius	i			Petrikovits 1981a	7	75	Clothing	Colour production	dyer with brown colour
spatharius	i			Petrikovits 1981a	8	83	Metal-Working		a broad sword with a double edge, sabre maker
speclariarius	i			Petrikovits 1981a	8	89	Glass-Working		a mirror-maker, window glass maker
speclarius	i			Petrikovits 1981a	8	89	Glass-Working		a mirror-maker, window glass maker
speculariarius	i			Petrikovits 1981a	8	89	Glass-Working		a mirror-maker, window glass maker
specularius	i		specularius	Waltzing - Rome	8	89	Glass-Working		a mirror-maker, window glass maker
sructor	oris			Petrikovits 1981a	9	95	Building	Wood worker	a builder, mason, carpenter
stagnarius	i			Petrikovits 1981a	8	83	Metal-Working		solder, metal worker
stagnator	oris			Petrikovits 1981a	7	72	Metal-Working		tin caster
stannator	oris			Petrikovits 1981a	7	72	Metal-Working		tin caster
statuarius	i			Petrikovits 1981a	1	16	Plastic Arts		a maker of statues, a statuary
strophiarius	i			Petrikovits 1981a	1	16	Plastic Arts		bust maker
structor	oris		structor	Waltzing - Rome	9	95	Building	Wood worker	a builder, mason, carpenter
stuppator	oris			Petrikovits 1981a	8	81	Building	Wood worker	caulker, joiner
stuppatorius	i		stuppatorius	Waltzing - Rome	4	45	Food-Retail		seller of coarse flax, tow, oakum
suarius	i		suarius	Waltzing - Rome	6	62	Food-Production		pig breader
subactarius	i			Petrikovits 1981a	7	76	Clothing		tanner
subaedanus	i			Petrikovits 1981b	5	54	Miscellaneous Services		worker inside the house
subaedianus	i		subaedianus	Waltzing - Rome	9	95	Building	Wood worker	carpenter ?
subaedius	i			Petrikovits 1981a	5	54	Miscellaneous Services		worker inside the house
subedius	i			Petrikovits 1981a	5	54	Miscellaneous Services		worker inside the house
subidianus	i		subidianus	Waltzing - provinces	9	95	Building	Wood worker	carpenter ?
subonatris	is			Petrikovits 1981a	5	57	Miscellaneous Services		female cosmetic assistant
subrutor	oris		subrutor	Waltzing - Rome	9	99	Building		demolisher
suffossor	oris			Petrikovits 1981a	7	71	Fuel / Raw material		miner
suppostor	oris			Petrikovits 1981a	3	31	Finance		coin maker
susceptor	oris		susceptor	Waltzing - Rome	9	99	Miscellaneous Services		one who undertakes any thing, contractor
sutor	oris		sutor	Waltzing - Rome	8	80	Clothing	Shoe maker	a shoemaker, cobbler
sutriballus	i			Petrikovits 1981a	8	80	Clothing	Shoe maker	a shoemaker, cobbler
symphonicus	i		symphonicus	Waltzing - Rome	1	17	Performing Arts		of concerts, of music, musicmaker
tabernaclarius	i			Petrikovits 1981a	7	79	Miscellaneous Services		tent maker
tabernacularius	i			Petrikovits 1981a	7	79	Miscellaneous Services		tent maker
tabernarius	i		tabernarius	Waltzing - Rome	4	45	Retail		shopkeepers, small dealers
tector	oris		tector	Waltzing - provinces	9	95	Building		one that overlays walls with plaster, stucco, etc., a plasterer, pargeter
tegetarius	i			Petrikovits 1981a	7	79	Household Goods		a mat-maker
tegularius	i			Petrikovits 1981a	9	95	Building		a tile, roof-tile maker
tellionarius	i		tellionarius	Waltzing - Rome	8	80	Clothing		one who prepared skins for the use of soldiers
tentorarius	i			Petrikovits 1981a	7	79	Miscellaneous Services		tent maker
tentorius	i			Petrikovits 1981a	7	79	Miscellaneous Services		tent maker
tessalarius	i			Petrikovits 1981a	1	16	Plastic Arts		mosaicer, maker of mosaic
tesselator	oris			Petrikovits 1981a	1	16	Plastic Arts		mosaicer, maker of mosaic
tessellarius	i			Petrikovits 1981a	1	16	Plastic Arts		mosaicer, maker of mosaic
tesserarius lignarius	i		tesserarius	Petrikovits 1981a	8	81	Building		unclear, cutter of small wooden pieces
testarius	i			Petrikovits 1981a	9	95	Building		tile, brick maker
textor	oris			Petrikovits 1981a	7	75	Clothing		weaver
textricula	ae			Petrikovits 1981a	7	75	Clothing		a little (female) weaver
textrix	icis			Petrikovits 1981a	7	75	Clothing		female weaver
tibiarius	i			Petrikovits 1981a	9	95	Transport	Maritime/water transport	fleet manufacturer, ship maker
tibicinus	i		tibicinus	Waltzing - Rome	1	17	Performing Arts		flute player
ticnarius	i			Petrikovits 1981a	9	95	Building	Wood worker	carpenter
tignarius	i		tignarius	Waltzing - provinces	9	95	Building	Wood worker	carpenter
tignor	oris			Petrikovits 1981a	9	95	Building	Wood worker	carpenter
tignoserrarius	i			Petrikovits 1981a	8	81	Building	Wood worker	board/wood cutter
tignuarius	i			Petrikovits 1981a	9	95	Building	Wood worker	carpenter
tinctor	oris		tinctor	Waltzing - Rome	7	75	Clothing	Colour production	a dyer
tomacularius	i			Petrikovits 1981a	7	77	Food-Production		a sausage, liver-sausage maker, butcher
tonsillaria	ae			Petrikovits 1981a	5	57	Miscellaneous Services		female hairdresser
tonsor	oris		tonsor	Waltzing - Rome	5	57	Miscellaneous Services		a shearer, clipper, shaver, hair-cutter, barber
tonstricula	ae			Petrikovits 1981a	5	57	Miscellaneous Services		female hairdresser
tonstrix	icis			Petrikovits 1981a	5	55	Miscellaneous Services		female hairdresser and shearers
topiarius	i			Petrikovits 1981a	5	55	Miscellaneous Services		gardener, landscaper
torcularius	i			Petrikovits 1981a	5	56	Miscellaneous Services		a presser, pressman
toreuta	ae			Petrikovits 1981a	1	16	Plastic Arts		one who makes embossed work, a chaser, graver
toreutes	ae			Petrikovits 1981a	1	16	Plastic Arts		one who makes embossed work, a chaser, graver
toreuticesis	esis			Petrikovits 1981a	8	83	Metal-Working		unspecified metal worker
tornator	oris			Petrikovits 1981a	9	99	Miscellaneous Services		a turner
tosillaria	ae			Petrikovits 1981a	5	57	Miscellaneous Services		female hairdresser
tosor	oris			Petrikovits 1981a	5	57	Miscellaneous Services		hairdresser and shearers
tostrix	icis			Petrikovits 1981a	5	57	Miscellaneous Services		female hairdresser and shearers
tractator	oris			Petrikovits 1981a	0	6	Miscellaneous Services		A slave among the Romans, who manipulated and suppled his master's limbs while anointing them; a shampooer
transvectuarius	i		transvectuarius	Waltzing - provinces	0	4	Transport	Maritime/water transport	ship owner
trapezita	ae		trapezita	Waltzing - provinces	3	33	Finance		a money-changer
tribor argentarius	oris		tribor	Petrikovits 1981a	8	88	Metal-Working		silver polisher
trigalianus	i			Petrikovits 1981a			Unclassified		unclear
triliciarius	i			Petrikovits 1981a	7	79	Clothing		maker of three-thread fabric
tubarius	i			Petrikovits 1981a	8	83	Miscellaneous Services	Military	a trumpet, war-trumpet maker and distributor
tubularius	i			Petrikovits 1981a	8	87	Water-Management		pipe maker
tudiator	oris			Petrikovits 1981a	7	71	Metal-Working		miner, ore extractor
tussor	oris			Petrikovits 1981a	5	57	Miscellaneous Services		hairdresser and shearers
uctor	oris			Petrikovits 1981a	5	57	Miscellaneous Services		an anointer
unctor	oris		unctor	Waltzing - Rome	5	57	Miscellaneous Services		an anointer
unctrix	icis			Petrikovits 1981a	5	57	Miscellaneous Services		female perfume or ointment maker
ungnetarius	i			Petrikovits 1981a	5	57	Miscellaneous Services		perfume or ointment maker
unguentarius	i			Petrikovits 1981a	5	57	Miscellaneous Services		perfume or ointment maker
urinator	oris		urinator	Waltzing - Rome	6	64	Food-Production		a fisherman
ursarus	i		ursarus	Waltzing - provinces	6	64	Miscellaneous Services		hunter of wild bears
ustor	oris			Petrikovits 1981a	5	59	Death-care sector		mortician
utriclarius	i		utriclarius	Waltzing - provinces	0	4	Transport	Maritime/water transport	a bagpiper, The master of a raft floated on bladders, used for ferriage
utricularius	i		utricularius	Waltzing - provinces	0	4	Transport	Maritime/water transport	a bagpiper, The master of a raft floated on bladders, used for ferriage
valvarius	i			Petrikovits 1981a	8	81	Building	Wood worker	double-door maker
varietarius	i			Petrikovits 1981a	0	2	Building		builder
vasarius	i			Petrikovits 1981a	8	83	Metal-Working		barrel smith
vasclarius	i			Petrikovits 1981a	8	88	Metal-Working		a worker in metals, whitesmith, goldsmith
vascularius	i		vascularius	Waltzing - Rome	8	88	Metal-Working		a worker in metals, whitesmith, goldsmith
vector	oris		vector	Waltzing - Rome	9	97	Transport	Land transport	one who bears, a bearer, carrier
vecturarius	i		vecturarius	Waltzing - Rome	3	36	Transport	Land transport	a driver
vehicularius	i			Petrikovits 1981a	9	97	Transport	Land transport	of or belonging to carriages or vehicles; post
venator	oris		venator	Waltzing - Rome	6	64	Miscellaneous Services		a hunter
vespillo	onis			Petrikovits 1981a	5	59	Death-care sector		a corpse-bearer
vestiarius	i		vestiarius	Waltzing - Rome	4	43	Retail		a clothes-dealer
vestifex	icis			Petrikovits 1981a	7	79	Clothing		tailor
vestificus	i			Petrikovits 1981a	7	79	Clothing		tailor
vestiplex	icis			Petrikovits 1981a	7	79	Clothing		a clothes-folder
vestiplicus	i			Petrikovits 1981a	7	79	Clothing		a clothes-folder
vestitor	oris			Petrikovits 1981a	7	79	Clothing		tailor
vestrix	icis			Petrikovits 1981a	8	88	Metal-Working		gold weaver
veteramentarius	i			Petrikovits 1981a	8	95	Building	Stone worker	cobbler
veterarius	i			Petrikovits 1981a	9	99	Miscellaneous Services		fixer of old things
vexillarius	i		vexillarius	Waltzing - provinces	8	83	Miscellaneous Services	Military	a standard-bearer, maker
vietor	oris			Petrikovits 1981a	8	81	Household Goods		basket weaver
viminarius	i			Petrikovits 1981a	8	81	Household Goods		weaver
vinariarius	i		vinariarius	Waltzing - Rome	4	43	Food-Retail		a wine - dealer
vinarius	i		vinarius	Waltzing - provinces	4	43	Food-Retail		a wine-dealer, vintner
violarius	i		violarius	Waltzing - Rome	7	75	Clothing	Colour production	a dyer of violet color
viridarius	i			Petrikovits 1981a	5	55	Miscellaneous Services		gardener
vispillo	onis			Petrikovits 1981a	5	59	Death-care sector		a corpse-bearer
vitor	oris			Petrikovits 1981a	8	81	Household Goods		basket weaver
vitrarius	i			Petrikovits 1981b	8	89	Glass-Working		glass manufacturer
vitrearius	i			Petrikovits 1981a	8	89	Glass-Working		glass manufacturer
vitriarius	i			Petrikovits 1981a	8	89	Glass-Working		glass manufacturer
zonarius	i			Petrikovits 1981a	7	79	Clothing		belt maker
pellicarius	i			EDH/EDCS	4	43	Retail		mantle dealer
