# Supplementary material for: Division of labor, specialization and diversity in the ancient Roman cities: A quantitative approach to Latin epigraphy
Source: PLoS One. 2022 Jun 16;17(6):e0269869. doi: 10.1371/journal.pone.0269869 (PMC9202948; doi:10.1371/journal.pone.0269869)
Supplement: S3 Data — (CSV) [file pone.0269869.s003.csv]

	occupation	count	Harris_Category	Source	HISCO_majorgroup	Subcategory	HISCO_minorgroup	Translation_eng	HISCO_majorgroup_descr
0	curator	1062	Managerial	Waltzing	2		21	he who takes charge, a manager, overseer, superintendent, keeper, commissioner, delegate	Administrative and managerial workers
1	faber	566	Unclassfied	Waltzing - Rome	9		99	a worker in wood, stone, metal, etc., a forger, smith, artificer, carpenter, joiner	Production and related workers, transport equipment operators and labourers
2	medicus	252	Miscellaneous Services	Waltzing - Rome	0		6	a surgeon	Professional, technical and related workers
3	aerarius	229	Metal-Working	Waltzing - Rome	8		83	metal worker	Production and related workers, transport equipment operators and labourers
4	scriba	223	Education	Waltzing - Rome	3		30	a public writer, official scribe, professional writer, clerk, secretary	Clerical and related workers
5	frumentarius	139	Retail	EDH/EDCS	4		43	trader with corn	Sales workers
6	sagittarius	128	Metal-Working	Petrikovits 1981a	8		83	arrow-makers, arrow-smiths	Production and related workers, transport equipment operators and labourers
7	centonarius	114	Clothing	Waltzing - Rome	7		79	a maker of patchwork, a dealer in rags	Production and related workers, transport equipment operators and labourers
8	negotiator	104	Retail	Waltzing - Rome	4		43	one who does business by wholesale, a wholesale dealer, a banker, a factor	Sales workers
9	mensor	85	Miscellaneous Services	Waltzing - Rome	0		2	a measurer, surveyor	Professional, technical and related workers
10	vexillarius	77	Miscellaneous Services	Waltzing - provinces	8	Military	83	a standard-bearer, maker	Production and related workers, transport equipment operators and labourers
11	argentarius	75	Metal-Working	Waltzing - Rome	8		88	jewellery maker, banker	Production and related workers, transport equipment operators and labourers
12	dendrophorus	68	Building	Waltzing - Rome	9	Wood worker	95	a carpenter	Production and related workers, transport equipment operators and labourers
13	vestiarius	47	Retail	Waltzing - Rome	4		43	a clothes-dealer	Sales workers
14	scaenicus	44	Performing Arts	Waltzing - Rome	1		17	of the stage, scenic, dramatic, theatrical	Professional, technical and related workers
15	pistor	42	Food-Production	Waltzing - Rome	6		61	one who pounds corn in a mortar or grinds it in a hand-mill, a miller, a baker	Agricultural, animal husbandry and forestry workers, fishermen and hunters
16	architectus	41	Building	Petrikovits 1981a	0		2	a master-builder, architect	Professional, technical and related workers
17	faber tignuarius	38	Building	Waltzing - Rome	0		2	builder	Professional, technical and related workers
18	arcarius	37	Finance	Petrikovits 1981a	3		31	treasurer, a controller of public revenues	Clerical and related workers
19	nauta	35	Transport	Waltzing - Rome	9	Maritime/water transport	98	a sailor, seaman, mariner, merchant	Production and related workers, transport equipment operators and labourers
20	gladiator	34	Performing Arts	Waltzing - Rome	1		17	gladiator	Professional, technical and related workers
21	negotians	34	Retail	Waltzing - Rome	4		45	trader	Sales workers
22	possessor	29	Managerial	Waltzing - provinces	2		22	a possessor, owner	Administrative and managerial workers
23	lecticarius	29	Food-Production	Waltzing - Rome	5		53	a cook	Service workers
24	cocus	29	Food-Production	Petrikovits 1981a	5		53	a cook	Service workers
25	conditor	28	Food-Production	Petrikovits 1981a	5		53	cook, a seasoner, pickler	Service workers
26	mercator	28	Retail	Waltzing - Rome	4		45	trader	Sales workers
27	structor	26	Building	Waltzing - Rome	9	Wood worker	95	a builder, mason, carpenter	Production and related workers, transport equipment operators and labourers
28	cornicen	26	Performing Arts	Waltzing - Rome	1		17	a hornblower, trumpeter, cornet-player	Professional, technical and related workers
29	unctor	26	Miscellaneous Services	Waltzing - Rome	5		57	an anointer	Service workers
30	ornatrix	25	Miscellaneous Services	Petrikovits 1981a	5		54	female adorner, dresser	Service workers
31	horrearius	25	Managerial	Waltzing - Rome	2		22	the superintendent of a storehouse	Administrative and managerial workers
32	marmorarius	24	Building	Waltzing - Rome	9	Stone worker	95	marble worker	Production and related workers, transport equipment operators and labourers
33	faber tignarius	24	Building	Waltzing - Rome	0		2	builder	Professional, technical and related workers
34	ocularius	23	Miscellaneous Services	EDH/EDCS	0		6	eye doctor, eye related discipline	Professional, technical and related workers
35	vinarius	23	Food-Retail	Waltzing - provinces	4		43	a wine-dealer, vintner	Sales workers
36	nummularius	22	Finance	Waltzing - Rome	3		33	a money-changer	Clerical and related workers
37	fullo	22	Clothing	Waltzing - Rome	7		75	a cloth-fuller	Production and related workers, transport equipment operators and labourers
38	sagarius	20	Retail	Waltzing - Rome	4		43	a dealer in mantles	Sales workers
39	tonsor	20	Miscellaneous Services	Waltzing - Rome	5		57	a shearer, clipper, shaver, hair-cutter, barber	Service workers
40	sutor	20	Clothing	Waltzing - Rome	8	Shoe maker	80	a shoemaker, cobbler	Production and related workers, transport equipment operators and labourers
41	pantomimus	20	Performing Arts	Waltzing - provinces	1		17	a ballet-dancer	Professional, technical and related workers
42	unguentarius	20	Miscellaneous Services	Petrikovits 1981a	5		57	perfume or ointment maker	Service workers
43	venator	18	Miscellaneous Services	Waltzing - Rome	6		64	a hunter	Agricultural, animal husbandry and forestry workers, fishermen and hunters
44	retiarius	18	Performing Arts	Waltzing - provinces	1		17	a gladiator who used a net to entangle his adversary, net-fighter	Professional, technical and related workers
45	redemptor	18	Food-Production	Petrikovits 1981a	5		53	a miller, bread-maker, baker	Service workers
46	pictor	18	Plastic Arts	Petrikovits 1981a	1		16	painter	Professional, technical and related workers
47	circitor	18	Managerial	Waltzing - provinces	2		22	A watchman, overseer, supervisor	Administrative and managerial workers
48	purpurarius	17	Clothing	Petrikovits 1981a	7	Colour production	75	purple colour dyer	Production and related workers, transport equipment operators and labourers
49	sarcinatrix	17	Clothing	Petrikovits 1981b	7		79	female patcher, botcher, mender of old garments	Production and related workers, transport equipment operators and labourers
50	coactor	17	Clothing	Petrikovits 1981a	7		75	felt producer or seller	Production and related workers, transport equipment operators and labourers
51	aurifex	16	Metal-Working	Waltzing - Rome	8		88	goldsmith	Production and related workers, transport equipment operators and labourers
52	armamentarius	16	Miscellaneous Services	Petrikovits 1981a	5	Military	58	an arsenal provider, armory keeper	Service workers
53	scriptor	16	Managerial	Petrikovits 1981a	3		30	one who writes, a writer, scribe, copyist, clerk	Clerical and related workers
54	topiarius	16	Miscellaneous Services	Petrikovits 1981a	5		55	gardener, landscaper	Service workers
55	lapidarius	15	Building	Waltzing - provinces	7	Stone worker	71	stone-cutter	Production and related workers, transport equipment operators and labourers
56	lanius	15	Food-Production	Waltzing - Rome	7		77	a butcher	Production and related workers, transport equipment operators and labourers
57	tector	14	Building	Waltzing - provinces	9		95	one that overlays walls with plaster, stucco, etc., a plasterer, pargeter	Production and related workers, transport equipment operators and labourers
58	scabillarius	14	Miscellaneous Services	Waltzing - Rome	9		99	player of a footstool, cricket	Production and related workers, transport equipment operators and labourers
59	dissignator	13	Managerial	Waltzing - provinces	2		21	an undertaker, manager	Administrative and managerial workers
60	scutarius	13	Miscellaneous Services	Petrikovits 1981a	8		83	shield maker	Production and related workers, transport equipment operators and labourers
61	margaritarius	13	Retail	Petrikovits 1981a	4		43	a dealer in pearls, a pearl-fisher	Sales workers
62	navalis	12	Transport	Petrikovits 1981a	9	Maritime/water transport	98	sailors, seamen	Production and related workers, transport equipment operators and labourers
63	exceptor	12	Education	Waltzing - Rome	3		32	an amanuensis, short-hand writer, scribe	Clerical and related workers
64	agrimensor	12	Miscellaneous Services	Petrikovits 1981a	0		2	a landsurveyor	Professional, technical and related workers
65	cellarius	12	Household Goods	Petrikovits 1981a	5		55	one who keeps provisions, a steward, butler	Service workers
66	pomarius	11	Food-Retail	Waltzing - provinces	4		45	of fruit, of fruittrees seller	Sales workers
67	faber navalis	11	Transport	Waltzing - Rome	9	Maritime/water transport	95	boat constructors	Production and related workers, transport equipment operators and labourers
68	salarius	11	Retail	Waltzing - Rome	4		43	salt maker, dealer	Sales workers
69	vascularius	11	Metal-Working	Waltzing - Rome	8		88	a worker in metals, whitesmith, goldsmith	Production and related workers, transport equipment operators and labourers
70	iumentarius	10	Transport	Waltzing - Rome	9	Land transport	97	of or belonging to draught-cattle	Production and related workers, transport equipment operators and labourers
71	faber centonarius	10	Clothing	Ghent Database Roman Guilds	7		75	textile maker	Production and related workers, transport equipment operators and labourers
72	copo	10	Miscellaneous Services	Petrikovits 1981a	5		51	innkeeper	Service workers
73	lignarius	10	Building	Waltzing - provinces	9	Wood worker	95	A worker in wood, a carpenter, joiner	Production and related workers, transport equipment operators and labourers
74	capsarius	10	Miscellaneous Services	Petrikovits 1981a	0		6	healing asssitant, producer of capsae (a repository, box, bookcase)	Professional, technical and related workers
75	codicarius	10	Transport	Waltzing - Rome	9	Maritime/water transport	98	those who sail on such ships (esp. those who brought the corn from Ostia to Rome)	Production and related workers, transport equipment operators and labourers
76	fictor	10	Plastic Arts	Petrikovits 1981a	1		16	a moulder, sculptor, image-maker, statuary	Professional, technical and related workers
77	poeta	9	Performing Arts	Waltzing - Rome	1		17	a poet	Professional, technical and related workers
78	olearius	9	Food-Production	Waltzing - Rome	6		61	oil-maker, olive oil dealer	Agricultural, animal husbandry and forestry workers, fishermen and hunters
79	parasitus	9	Performing Arts	Waltzing - provinces	1		17	a player, actor	Professional, technical and related workers
80	navicularius	9	Transport	Waltzing - Rome	0	Maritime/water transport	4	a ship-owner who hires out vessels for money, a ship-master, merchant	Professional, technical and related workers
81	anularius	9	Metal-Working	Waltzing - Rome	8		88	maker of rings	Production and related workers, transport equipment operators and labourers
82	aquarius	9	Water-Management	Waltzing - provinces	9		95	fountain worker, of water, watery, water carrier	Production and related workers, transport equipment operators and labourers
83	lanarius	9	Clothing	Waltzing - provinces	7		75	a worker in wool	Production and related workers, transport equipment operators and labourers
84	lenuncularius	9	Transport	Waltzing - Rome	9	Maritime/water transport	98	one who sails in a small vessel	Production and related workers, transport equipment operators and labourers
85	quasillaria	9	Clothing	Petrikovits 1981a	7		75	a basketwench, spinning-girl	Production and related workers, transport equipment operators and labourers
86	ornator	8	Miscellaneous Services	Petrikovits 1981a	5		54	An adorner, dresser	Service workers
87	piscator	8	Food-Production	Waltzing - Rome	6		64	a fisherman, fisher	Agricultural, animal husbandry and forestry workers, fishermen and hunters
88	plumbarius	8	Metal-Working	Petrikovits 1981a	8		87	a plumber, lead worker	Production and related workers, transport equipment operators and labourers
89	clavicularius	8	Metal-Working	Petrikovits 1981a	8		83	A bar, bolt of the door maker, or guardian of a prison	Production and related workers, transport equipment operators and labourers
90	tibicinus	8	Performing Arts	Waltzing - Rome	1		17	flute player	Professional, technical and related workers
91	aurificus	8	Metal-Working	Petrikovits 1981a	8		88	goldworker, goldsmith	Production and related workers, transport equipment operators and labourers
92	magnarius	8	Retail	Waltzing - Rome	4		43	a dealer in gross, wholesale dealer	Sales workers
93	officinator	8	Miscellaneous Services	Petrikovits 1981a	5		51	one who keeps a workshop, a master-workman, an artificer, artist	Service workers
94	caligarius	7	Clothing	Waltzing - Rome	8	Shoe maker	80	a shoemaker	Production and related workers, transport equipment operators and labourers
95	forensis	7	Managerial	Waltzing - provinces	2		22	of or belonging to the market or forum, public, trader, a public pleader, advocate	Administrative and managerial workers
96	seplasiarius	7	Miscellaneous Services	Petrikovits 1981a	9		94	anoitment maker and seller	Production and related workers, transport equipment operators and labourers
97	scholasticus	7	Education	Waltzing - provinces	1		13	who teaches or studies rhetoric, a lecturer in the schools, a rhetorician	Professional, technical and related workers
98	fossor	7	Building	Petrikovits 1981a	9		97	a digger, delver, ditcher	Production and related workers, transport equipment operators and labourers
99	aedifex	7	Building	Petrikovits 1981a	0		2	builder	Professional, technical and related workers
100	colorator	6	Clothing	Petrikovits 1981a	7	Colour production	75	dyer, colormaker, painter	Production and related workers, transport equipment operators and labourers
101	tabernarius	6	Retail	Waltzing - Rome	4		45	shopkeepers, small dealers	Sales workers
102	artifex	6	Plastic Arts	Petrikovits 1981a	1		16	One that is master in the liberal arts,an artist, artificer	Professional, technical and related workers
103	negotiator vinarius	6	Retail	EDH/EDCS	4		43	wine trader	Sales workers
104	acceptor	5	Finance	Waltzing - Rome	3		31	collector, gold quality checker	Clerical and related workers
105	quadratarius	5	Building	Petrikovits 1981a	9	Stone worker	95	stonemason	Production and related workers, transport equipment operators and labourers
106	utricularius	5	Transport	Waltzing - provinces	0	Maritime/water transport	4	a bagpiper, The master of a raft floated on bladders, used for ferriage	Professional, technical and related workers
107	aurarius	5	Metal-Working	Waltzing - provinces	7		71	gold-mine worker	Production and related workers, transport equipment operators and labourers
108	cretaria	5	Retail	Petrikovits 1981a	4		43	a shop for Cretan earth, pottery	Sales workers
109	saccarius	5	Transport	Waltzing - Rome	9	Land transport	97	one who carries sacks, sack maker	Production and related workers, transport equipment operators and labourers
110	hastifer	5	Miscellaneous Services	Waltzing - provinces	5		58	city militia	Service workers
111	pequarius	5	Food-Production	Waltzing - Rome	6		62	sheep, cattle breader	Agricultural, animal husbandry and forestry workers, fishermen and hunters
112	materiarius	5	Building	Petrikovits 1981a	9	Wood worker	95	wood-worker	Production and related workers, transport equipment operators and labourers
113	plumarius	5	Household Goods	Waltzing - Rome	7		79	an embroiderer	Production and related workers, transport equipment operators and labourers
114	textor	5	Clothing	Petrikovits 1981a	7		75	weaver	Production and related workers, transport equipment operators and labourers
115	gladiarius	5	Metal-Working	Petrikovits 1981a	8		83	a sword-cutler	Production and related workers, transport equipment operators and labourers
116	faber argentarius	5	Metal-Working	Waltzing - Rome	8		88	silver-smith, money-maker	Production and related workers, transport equipment operators and labourers
117	cerarius	5	Household Goods	Petrikovits 1981a	7		77	manufacturer of wax products	Production and related workers, transport equipment operators and labourers
118	ferrarius	5	Metal-Working	Petrikovits 1981a	8		83	iron smith	Production and related workers, transport equipment operators and labourers
119	gerulus	5	Transport	Waltzing - Rome	9	Land transport	97	a carrier, porter	Production and related workers, transport equipment operators and labourers
120	curator navium	5	Managerial	Waltzing - Rome	2		21	ship manager	Administrative and managerial workers
121	coronarius	5	Miscellaneous Services	Waltzing - Rome	8		88	maker of wreaths/crowns	Production and related workers, transport equipment operators and labourers
122	corarius	5	Clothing	Waltzing - Rome	7		76	tanner of leather and hides	Production and related workers, transport equipment operators and labourers
123	navigans	4	Transport	Waltzing - Rome	9	Maritime/water transport	98	one who sails in a small vessel	Production and related workers, transport equipment operators and labourers
124	brattiarius	4	Metal-Working	Petrikovits 1981a	8		88	goldsheet maker, worker	Production and related workers, transport equipment operators and labourers
125	institor	4	Retail	Petrikovits 1981a	4		45	a factor, broker, huckster, hawker, peddler	Sales workers
126	diffusor	4	Food-Retail	Waltzing - provinces	4		43	trader of oil	Sales workers
127	negotiator cretarius	4	Retail	EDH/EDCS	4		43	pottery trader	Sales workers
128	calcarius	4	Building	Petrikovits 1981a	7	Stone worker	71	limestone quarry worker	Production and related workers, transport equipment operators and labourers
129	tignarius	4	Building	Waltzing - provinces	9	Wood worker	95	carpenter	Production and related workers, transport equipment operators and labourers
130	aeneator	4	Performing Arts	Waltzing - Rome	1		17	musician, one who blows a horn in war	Professional, technical and related workers
131	essedarius	4	Miscellaneous Services	Petrikovits 1981a	5	Military	58	a fighter in a war-chariot	Service workers
132	pecuarius	4	Food-Production	Waltzing - Rome	6		62	sheep, cattle breader	Agricultural, animal husbandry and forestry workers, fishermen and hunters
133	pausarius	4	Finance	Waltzing - Rome	3		33	A money-changer, banker	Clerical and related workers
134	urinator	4	Food-Production	Waltzing - Rome	6		64	a fisherman	Agricultural, animal husbandry and forestry workers, fishermen and hunters
135	scalptor	4	Plastic Arts	Petrikovits 1981a	1		16	a cutter, graver in metal or stone	Professional, technical and related workers
136	opifex	4	Building	Waltzing - provinces	0		2	a worker, workman, mechanic, artisan	Professional, technical and related workers
137	mulionus	4	Transport	Waltzing - provinces	9	Land transport	98	of a mule-driver	Production and related workers, transport equipment operators and labourers
138	candidator	4	Clothing	Petrikovits 1981a	7		79	uncertain, textile washer	Production and related workers, transport equipment operators and labourers
139	specularius	4	Glass-Working	Waltzing - Rome	8		89	a mirror-maker, window glass maker	Production and related workers, transport equipment operators and labourers
140	dolabrarius	4	Metal-Working	Waltzing - provinces	8		83	a pickaxe-maker	Production and related workers, transport equipment operators and labourers
141	caupo	4	Retail	Petrikovits 1981a	4		43	a petty tradesman, huckster, innkeeper	Sales workers
142	sacomarius	4	Miscellaneous Services	Petrikovits 1981a	8		83	one who makes counterpoises or weights	Production and related workers, transport equipment operators and labourers
143	apparator	4	Miscellaneous Services	Waltzing - Rome	9		99	one that prepares	Production and related workers, transport equipment operators and labourers
144	stuppator	4	Building	Petrikovits 1981a	8	Wood worker	81	caulker, joiner	Production and related workers, transport equipment operators and labourers
145	negotiator sagarius	4	Retail	EDH/EDCS	4		43	mantle trader	Sales workers
146	figulus	3	Household Goods	Waltzing - Rome	8		89	a potter	Production and related workers, transport equipment operators and labourers
147	agricola	3	Food-Production	Petra's addition	6		62	a husbandman, agriculturist, ploughman, farmer, peasant	Agricultural, animal husbandry and forestry workers, fishermen and hunters
148	sartor	3	Miscellaneous Services	Petrikovits 1981a	6		61	A hoer, weeder, cultivator	Agricultural, animal husbandry and forestry workers, fishermen and hunters
149	lintiarius	3	Clothing	Waltzing - provinces	7		75	a linen-weaver, dealer in linen	Production and related workers, transport equipment operators and labourers
150	offector	3	Clothing	Petrikovits 1981a	7	Colour production	75	dyer	Production and related workers, transport equipment operators and labourers
151	caelator	3	Plastic Arts	Petrikovits 1981a	1		16	relief maker, carver	Professional, technical and related workers
152	factor	3	Food-Production	Petrikovits 1981a	6		61	an oil-presser	Agricultural, animal husbandry and forestry workers, fishermen and hunters
153	tegularius	3	Building	Petrikovits 1981a	9		95	a tile, roof-tile maker	Production and related workers, transport equipment operators and labourers
154	infector	3	Clothing	Petrikovits 1981a	7	Colour production	75	a dyer	Production and related workers, transport equipment operators and labourers
155	negotiator salarius	3	Retail	EDH/EDCS	4		43	salt trader	Sales workers
156	fontanus	3	Water-Management	Waltzing - provinces	9		95	of a spring, from a fountain, spring, worker?	Production and related workers, transport equipment operators and labourers
157	spatharius	3	Metal-Working	Petrikovits 1981a	8		83	a broad sword with a double edge, sabre maker	Production and related workers, transport equipment operators and labourers
158	athleta	3	Performing Arts	Waltzing - provinces	1		17	a wrestler, athlete, combatant in public games	Professional, technical and related workers
159	manticularius	3	Clothing	Waltzing - provinces	7		79	manufacturer of a small wallet, purse, pouch	Production and related workers, transport equipment operators and labourers
160	clavarius	3	Metal-Working	Petrikovits 1981a	8		83	nail maker	Production and related workers, transport equipment operators and labourers
161	nauclerus	3	Transport	Waltzing - provinces	0	Maritime/water transport	4	a shipowner, a ship-master, skipper	Professional, technical and related workers
162	subaedianus	3	Building	Waltzing - Rome	9	Wood worker	95	carpenter ?	Production and related workers, transport equipment operators and labourers
163	cuparius	3	Metal-Working	Waltzing - provinces	8		83	a cooper	Production and related workers, transport equipment operators and labourers
164	vinariarius	3	Food-Retail	Waltzing - Rome	4		43	a wine - dealer	Sales workers
165	archimagirus	3	Food-Production	Petrikovits 1981a	5		53	chef	Service workers
166	suarius	3	Food-Production	Waltzing - Rome	6		62	pig breader	Agricultural, animal husbandry and forestry workers, fishermen and hunters
167	sculptor	3	Plastic Arts	Petrikovits 1981a	1		16	one who cuts, carves, or engraves in stone, wood	Professional, technical and related workers
168	capulator	3	Miscellaneous Services	Waltzing - Rome	5		53	decanter	Service workers
169	caplator	3	Transport	Waltzing - provinces	9		97	oil transporter	Production and related workers, transport equipment operators and labourers
170	faber intestinarius	3	Building	EDH/EDCS	9		95	joiner, wood worker	Production and related workers, transport equipment operators and labourers
171	scapharius	3	Transport	Waltzing - Rome	0	Maritime/water transport	4	owner of a small boat	Professional, technical and related workers
172	unctrix	3	Miscellaneous Services	Petrikovits 1981a	5		57	female perfume or ointment maker	Service workers
173	paenularius	3	Clothing	Petrikovits 1981a	7		79	cloak or mantle maker and seller	Production and related workers, transport equipment operators and labourers
174	machinarius	3	Building	Petrikovits 1981a	9		95	a machinist, machine-builder,	Production and related workers, transport equipment operators and labourers
175	vestiplicus	3	Clothing	Petrikovits 1981a	7		79	a clothes-folder	Production and related workers, transport equipment operators and labourers
176	vestificus	3	Clothing	Petrikovits 1981a	7		79	tailor	Production and related workers, transport equipment operators and labourers
177	politor	3	Miscellaneous Services	Petrikovits 1981a	5		56	a cultivator, improver, a polisher	Service workers
178	sector	2	Building	Waltzing - Rome	8		82	one who cuts, a cutter	Production and related workers, transport equipment operators and labourers
179	negotiator ferrarius	2	Retail	EDH/EDCS	4		43	metal trader	Sales workers
180	carminator	2	Clothing	Petrikovits 1981a	7		75	a carder, practitioner of carding, a method of preparing wool for use as a textile	Production and related workers, transport equipment operators and labourers
181	mesor	2	Miscellaneous Services	Petrikovits 1981a	0		2	a measurer, surveyor	Professional, technical and related workers
182	utriclarius	2	Transport	Waltzing - provinces	0	Maritime/water transport	4	a bagpiper, The master of a raft floated on bladders, used for ferriage	Professional, technical and related workers
183	faber subaedianus	2	Unclassified	Ghent Database Roman Guilds				unspecified house worker
184	canalicularius	2	Water-Management	Petrikovits 1981a	9		95	canal constructor, specialized worker	Production and related workers, transport equipment operators and labourers
185	arenarius	2	Performing Arts	Waltzing - provinces	1		17	harenarius, combatant in the amphitheatre, a gladiator	Professional, technical and related workers
186	intestinus	2	Building	Petrikovits 1981a	8	Wood worker	82	woodworker	Production and related workers, transport equipment operators and labourers
187	fabriciensis	2	Metal-Working	Petrikovits 1981a	8		83	an armorer	Production and related workers, transport equipment operators and labourers
188	fabricensis	2	Metal-Working	Waltzing - provinces	8		83	an armorer	Production and related workers, transport equipment operators and labourers
189	cervesarius	2	Food-Production	Petrikovits 1981a	5		53	beermaker, brewer	Service workers
190	operarius	2	Miscellaneous Services	Petrikovits 1981a	9		94	a laborer, workman, operative	Production and related workers, transport equipment operators and labourers
191	legulus	2	Food-Production	Petrikovits 1981a	6		61	a gatherer, collector; esp. one who picked up the fallen olives	Agricultural, animal husbandry and forestry workers, fishermen and hunters
192	negotians materiarius	2	Retail	EDH/EDCS	4		45	trader of timber	Sales workers
193	gypsarius	2	Building	Petrikovits 1981a	9		95	plaster worker	Production and related workers, transport equipment operators and labourers
194	negotiator frumentarius	2	Retail	EDH/EDCS	4		43	trader with corn	Sales workers
195	cretarius	2	Retail	EDH/EDCS	4		43	a shop for Cretan earth, pottery, pottery maker	Sales workers
196	negotiator vestiarius	2	Retail	EDH/EDCS	4		43	clothes trader	Sales workers
197	naupegus	2	Transport	Petrikovits 1981a	9	Maritime/water transport	95	a shipbuilder, shipwright, ship-carpenter	Production and related workers, transport equipment operators and labourers
198	propola	2	Retail	Waltzing - provinces	4		45	a forestaller, retailer, huckster	Sales workers
199	pectenarius	2	Household Goods	Petrikovits 1981a	8		81	a combmaker	Production and related workers, transport equipment operators and labourers
200	gisiarius	2	Transport	Waltzing - provinces	9	Land transport	95	The maker / driver of a cabriolet	Production and related workers, transport equipment operators and labourers
201	coriarius	2	Clothing	Waltzing - provinces	7		76	a tanner, currier	Production and related workers, transport equipment operators and labourers
202	annonarius	2	Managerial	Waltzing - provinces	3		30	of or pertaining to provisions	Clerical and related workers
203	pollio	2	Miscellaneous Services	Petrikovits 1981a	5		56	a cultivator, improver, a polisher	Service workers
204	statuarius	2	Plastic Arts	Petrikovits 1981a	1		16	a maker of statues, a statuary	Professional, technical and related workers
205	speculariarius	2	Glass-Working	Petrikovits 1981a	8		89	a mirror-maker, window glass maker	Production and related workers, transport equipment operators and labourers
206	vector	2	Transport	Waltzing - Rome	9	Land transport	97	one who bears, a bearer, carrier	Production and related workers, transport equipment operators and labourers
207	negotiator artis vestiariae	2	Retail	EDH/EDCS	4		43	trader with textiles	Sales workers
208	vestitor	2	Clothing	Petrikovits 1981a	7		79	tailor	Production and related workers, transport equipment operators and labourers
209	macellarius	2	Food-Production	Waltzing - provinces	7		77	butcher	Production and related workers, transport equipment operators and labourers
210	professor	2	Education	Waltzing - provinces	1		13	a public teacher	Professional, technical and related workers
211	salinator	2	Food-Retail	Waltzing - provinces	4		45	a dealer in salt	Sales workers
212	molendarius	2	Food-Production	Waltzing - Rome	6		61	miller	Agricultural, animal husbandry and forestry workers, fishermen and hunters
213	restio	2	Retail	Waltzing - Rome	4		43	A ropemaker, rope-seller	Sales workers
214	lanipendia	2	Clothing	Petrikovits 1981b	7		75	one who weighs out wool	Production and related workers, transport equipment operators and labourers
215	linarius	2	Clothing	Waltzing - provinces	7		75	a linen-weaver, dealer in linen	Production and related workers, transport equipment operators and labourers
216	confector	2	Miscellaneous Services	Petrikovits 1981a	7		76	an accomplisher, finisher, a tanner	Production and related workers, transport equipment operators and labourers
217	custodiarius	2	Miscellaneous Services	Waltzing - Rome	5		58	a jailer	Service workers
218	lintio	2	Clothing	Petrikovits 1981a	7		75	a linen-weaver, dealer in linen	Production and related workers, transport equipment operators and labourers
219	ratiarius	2	Transport	Waltzing - provinces	9	Maritime/water transport	98	a raftsman, lighterman	Production and related workers, transport equipment operators and labourers
220	tignor	2	Building	Petrikovits 1981a	9	Wood worker	95	carpenter	Production and related workers, transport equipment operators and labourers
221	cultrarius	2	Metal-Working	Petrikovits 1981a	8		83	knife maker, cutler	Production and related workers, transport equipment operators and labourers
222	negotiator sericarius	2	Retail	EDH/EDCS	4		43	silk trader	Sales workers
223	dominus navium	2	Transport	Waltzing - Rome	0	Maritime/water transport	4	shipmaster	Professional, technical and related workers
224	mimus	2	Performing Arts	Waltzing - Rome	1		17	mime	Professional, technical and related workers
225	pellio	2	Clothing	Petrikovits 1981a	7		76	one that prepares skins, a furrier	Production and related workers, transport equipment operators and labourers
226	libarius	2	Food-Production	Petrikovits 1981a	5		53	a pastry-cook, confectioner	Service workers
227	gemmarius	2	Plastic Arts	Petrikovits 1981a	1		16	gem maker, carver	Professional, technical and related workers
228	cisiarius	2	Transport	Waltzing - Rome	9	Land transport	95	The maker / driver of a cabriolet	Production and related workers, transport equipment operators and labourers
229	siricarius	2	Clothing	Petrikovits 1981a	7		75	silk producer and dealer	Production and related workers, transport equipment operators and labourers
230	tonstrix	2	Miscellaneous Services	Petrikovits 1981a	5		55	female hairdresser and shearers	Service workers
231	sarcinator	2	Clothing	Petrikovits 1981a	7		79	a patcher, botcher, mender of old garments	Production and related workers, transport equipment operators and labourers
232	suppostor	2	Finance	Petrikovits 1981a	3		31	coin maker	Clerical and related workers
233	signator	2	Finance	Petrikovits 1981a	3		39	one who stamps money, a coiner	Clerical and related workers
234	inaurator	2	Metal-Working	Waltzing - Rome	8		88	a gilder	Production and related workers, transport equipment operators and labourers
235	boarius	2	Food-Production	Waltzing - Rome	6		62	cattle breader	Agricultural, animal husbandry and forestry workers, fishermen and hunters
236	solatarius	2	Clothing	Petrikovits 1981a	8	Shoe maker	80	shoe maker	Production and related workers, transport equipment operators and labourers
237	panarius	2	Food-Retail	Petrikovits 1981a	4		45	a bread-seller	Sales workers
238	fidicinus	2	Performing Arts	Waltzing - Rome	1		17	lute player	Professional, technical and related workers
239	calciator	2	Clothing	Petrikovits 1981a	8	Shoe maker	80	a shoemaker	Production and related workers, transport equipment operators and labourers
240	tostrix	2	Miscellaneous Services	Petrikovits 1981a	5		57	female hairdresser and shearers	Service workers
241	faber lectarius	2	Household Goods	EDH/EDCS	8		81	couch maker	Production and related workers, transport equipment operators and labourers
242	flaturarius	2	Metal-Working	Petrikovits 1981a	8		83	a caster	Production and related workers, transport equipment operators and labourers
243	faenarius	2	Finance	Waltzing - Rome	3		39	one who lends money on interest	Clerical and related workers
244	tabernacularius	2	Miscellaneous Services	Petrikovits 1981a	7		79	tent maker	Production and related workers, transport equipment operators and labourers
245	axearius	2	Building	Petrikovits 1981a	8		82	uncertain, board-cutter	Production and related workers, transport equipment operators and labourers
246	eborarius	2	Miscellaneous Services	Waltzing - Rome	8		88	a worker in ivory	Production and related workers, transport equipment operators and labourers
247	barbaricarius	2	Clothing	Petrikovist 1981b	7		75	textile worker	Production and related workers, transport equipment operators and labourers
248	salsarius	2	Food-Production	EDH/EDCS	6		61	salt-worker, uncertain	Agricultural, animal husbandry and forestry workers, fishermen and hunters
249	scalarius	2	Building	Petrikovits 1981a	9		95	step maker, ladder maker	Production and related workers, transport equipment operators and labourers
250	faber anularius	1	Metal-Working	EDH/EDCS	8		88	signet-ring maker	Production and related workers, transport equipment operators and labourers
251	dolator	1	Building	Petrikovits 1981a	9		95	worker with an axe	Production and related workers, transport equipment operators and labourers
252	pectinarius	1	Household Goods	Petrikovits 1981a	8		81	a combmaker	Production and related workers, transport equipment operators and labourers
253	caementarius	1	Building	Petrikovits 1981a	9	Stone worker	95	mason	Production and related workers, transport equipment operators and labourers
254	soliarius	1	Clothing	Petrikovits 1981a	8	Shoe maker	80	shoe maker	Production and related workers, transport equipment operators and labourers
255	subidianus	1	Building	Waltzing - provinces	9	Wood worker	95	carpenter ?	Production and related workers, transport equipment operators and labourers
256	anaglyptarius	1	Plastic Arts	Petrikovits 1981a	1		16	relief maker, carver	Professional, technical and related workers
257	lanificus	1	Clothing	Petrikovits 1981a	7		75	a wool-spinner	Production and related workers, transport equipment operators and labourers
258	lapicida	1	Building	Petrikovits 1981a	7	Stone worker	71	a quarryman, stone-cutter	Production and related workers, transport equipment operators and labourers
259	negotiator allecarius	1	Retail	EDH/EDCS	4		43	trader with fish-sauce	Sales workers
260	faber dolabrarius	1	Metal-Working	Waltzing - Rome	8		83	axe maker	Production and related workers, transport equipment operators and labourers
261	negotiator cervesarius	1	Retail	EDH/EDCS	4		43	beer trader ?	Sales workers
262	faber ferrarius	1	Metal-Working	Waltzing - Rome	8		83	blacksmith	Production and related workers, transport equipment operators and labourers
263	scultor	1	Plastic Arts	Petrikovits 1981a	1		16	one who cuts, carves, or engraves in stone, wood	Professional, technical and related workers
264	olarius	1	Household Goods	Petrikovits 1981a	8		89	potter	Production and related workers, transport equipment operators and labourers
265	negotiator lanarius	1	Retail	EDH/EDCS	4		43	wool trader	Sales workers
266	conquiliarius	1	Clothing	Petrikovits 1981a	7	Colour production	75	a collector of purpur shell-fish	Production and related workers, transport equipment operators and labourers
267	calegarius	1	Clothing	Petrikovits 1981a	8	Shoe maker	80	a shoemaker	Production and related workers, transport equipment operators and labourers
268	pistur	1	Food-Production	Petrikovits 1981a	6		61	one who pounds corn in a mortar or grinds it in a hand-mill, a miller, a baker	Agricultural, animal husbandry and forestry workers, fishermen and hunters
269	moritex	1	Unclassified	Petrikovits 1981a				unclear
270	focarius	1	Food-Production	Waltzing - provinces	5		53	a kitchen-boy; a kitchen-maid, cook	Service workers
271	negotiator nummularius	1	Retail	EDH/EDCS	4		43	money trader, money distributor, banker	Sales workers
272	negotiator seplasiario	1	Retail	EDH/EDCS	4		43	unguent from Capua, perfume trader	Sales workers
273	negotiator paenularius	1	Retail	EDH/EDCS	4		43	mantle trader	Sales workers
274	negotiator salsari leguminari	1	Retail	EDH/EDCS	4		43	salted vegetables trader	Sales workers
275	faber lapidarius	1	Building	EDH/EDCS	7		71	stone worker, letter cutter	Production and related workers, transport equipment operators and labourers
276	conflator	1	Metal-Working	Petrikovits 1981a	8		83	a metal-caster	Production and related workers, transport equipment operators and labourers
277	vasclarius	1	Metal-Working	Petrikovits 1981a	8		88	a worker in metals, whitesmith, goldsmith	Production and related workers, transport equipment operators and labourers
278	carbonarus	1	Fuel / Raw material	Petrikovits 1981a	7		71	coal handler, worker, miner	Production and related workers, transport equipment operators and labourers
279	imaginarius	1	Plastic Arts	Petrikovits 1981a	1		16	painter	Professional, technical and related workers
280	anabolicarius	1	Transport	Waltzing - Rome	9	Maritime/water transport	98	one day sailor	Production and related workers, transport equipment operators and labourers
281	machinator	1	Miscellaneous Services	Petrikovits 1981a	0		2	a maker of machines, a machinist, an engineer, architect	Professional, technical and related workers
282	polio	1	Miscellaneous Services	Petrikovits 1981a	5		56	a cultivator, improver, a polisher	Service workers
283	artefex	1	Plastic Arts	Petrikovits 1981a	1		16	One that is master in the liberal arts,an artist, artificer	Professional, technical and related workers
284	tubularius	1	Water-Management	Petrikovits 1981a	8		87	pipe maker	Production and related workers, transport equipment operators and labourers
285	camararius	1	Building	Petrikovits 1981a	9		95	vault building worker	Production and related workers, transport equipment operators and labourers
286	lanionus	1	Food-Production	Waltzing - provinces	7		77	of or belonging to a butcher	Production and related workers, transport equipment operators and labourers
287	clibanarius	1	Food-Production	Waltzing - provinces	5		53	a soldier clad in mail, a cuirassier, baker	Service workers
288	decanus	1	Managerial	Waltzing - Rome	2		22	A chief of ten, one set over ten persons	Administrative and managerial workers
289	negotiator artis purpurariae	1	Retail	EDH/EDCS	4		43	trader with textile purple dyed products	Sales workers
290	molinarius	1	Food-Production	Petrikovits 1981a	6		61	miller	Agricultural, animal husbandry and forestry workers, fishermen and hunters
291	aurufex	1	Metal-Working	Petrikovits 1981a	8		88	goldworker, goldsmith	Production and related workers, transport equipment operators and labourers
292	ephippiarius	1	Transport	Petrikovits 1981a	8	Land transport	80	saddler	Production and related workers, transport equipment operators and labourers
293	lupinarius	1	Food-Retail	Waltzing - Rome	4		43	dealers in lupines	Sales workers
294	negotiator gladiarius	1	Retail	EDH/EDCS	4		43	trader with swords	Sales workers
295	harenarius	1	Performing Arts	Waltzing - provinces	1		17	A combatant in the amphitheatre, a gladiator or A teacher of the elements of arithmetic	Professional, technical and related workers
296	laniarius	1	Food-Production	Petrikovits 1981a	5		53	a butcher	Service workers
297	lanio	1	Food-Production	Petrikovits 1981a	7		77	a butcher	Production and related workers, transport equipment operators and labourers
298	rosarius	1	Retail	Waltzing - Rome	4		43	seller of roses	Sales workers
299	scaenarius	1	Plastic Arts	Petrikovits 1981a	1		16	a painter	Professional, technical and related workers
300	cellio	1	Household Goods	Petrikovits 1981a	5		55	one who keeps provisions, a steward, butler	Service workers
301	lotorus	1	Clothing	Waltzing - provinces	7		75	fuller, clening wool	Production and related workers, transport equipment operators and labourers
302	navigator	1	Transport	Waltzing - Rome	9	Maritime/water transport	98	sailor	Production and related workers, transport equipment operators and labourers
303	lanternarius	1	Household Goods	Petrikovits 1981a	8		81	lamp maker	Production and related workers, transport equipment operators and labourers
304	porcinarius	1	Food-Production	Waltzing - Rome	6		62	pig breader	Agricultural, animal husbandry and forestry workers, fishermen and hunters
305	candidarius	1	Food-Production	Petrikovits 1981a	5		53	a baker	Service workers
306	saburrarius	1	Transport	Waltzing - Rome	9	Maritime/water transport	97	one who carries ballast to ships	Production and related workers, transport equipment operators and labourers
307	cisianus	1	Transport	Petrikovits 1981a	9		95	uncertain, the maker / driver of a cabriolet	Production and related workers, transport equipment operators and labourers
308	nauticarius	1	Transport	Waltzing - Rome	0	Maritime/water transport	4	a shipmaster	Professional, technical and related workers
309	ollarius	1	Household Goods	Petrikovts 1981b	8		89	potter	Production and related workers, transport equipment operators and labourers
310	navigiarius	1	Transport	Waltzing - Rome	9	Maritime/water transport	98	one who sails in a small vessel	Production and related workers, transport equipment operators and labourers
311	lyntrarius	1	Transport	Waltzing - provinces	9	Maritime/water transport	95	raft-maker	Production and related workers, transport equipment operators and labourers
312	albarius	1	Building	Petrikovits 1981a	9		95	worker in stucco, a plasterer	Production and related workers, transport equipment operators and labourers
313	veterarius	1	Miscellaneous Services	Petrikovits 1981a	9		99	fixer of old things	Production and related workers, transport equipment operators and labourers
314	negotiator vascularius	1	Retail	EDH/EDCS	4		43	goldsmith and silver trader	Sales workers
315	negotiator iuvencario	1	Retail	EDH/EDCS	4		43	young cattle trader	Sales workers
316	refector pectinarius	1	Household Goods	Petrikovits 1981a	8		81	a restorer, repairer of combs	Production and related workers, transport equipment operators and labourers
317	loricarius	1	Miscellaneous Services	Petrikovits 1981a	8	Military	83	maker of lorica, cuirass	Production and related workers, transport equipment operators and labourers
318	tignuarius	1	Building	Petrikovits 1981a	9	Wood worker	95	carpenter	Production and related workers, transport equipment operators and labourers
319	exactor auri argenti et aeris	1	Finance	Petrikovits 1981a	3		31	overseer of gold and silver money production,a collector of taxes, a tax gatherer	Clerical and related workers
320	aromatarius	1	Retail	Waltzing - Rome	4		43	seller of perfumes, spices	Sales workers
321	subrutor	1	Building	Waltzing - Rome	9		99	demolisher	Production and related workers, transport equipment operators and labourers
322	negotiator olearius	1	Retail	EDH/EDCS	4		43	oil trader	Sales workers
323	falancarius	1	Transport	Waltzing - Rome	9	Land transport	97	one who carries burdens with the aid of a long pole	Production and related workers, transport equipment operators and labourers
324	similaginarius	1	Food-Production	Petrikovits 1981a	5		53	wheat bread baker	Service workers
325	librator	1	Miscellaneous Services	Petrikovits 1981a	0		2	a leveller, esp. by means of a water-level, a surveyor	Professional, technical and related workers
326	cellararius	1	Household Goods	Petrikovits 1981a	5		55	one who keeps provisions, a steward, butler	Service workers
327	vitriarius	1	Glass-Working	Petrikovits 1981a	8		89	glass manufacturer	Production and related workers, transport equipment operators and labourers
328	cerdo	1	Miscellaneous Services	Petrikovits 1981a	9		94	a handicraftsman	Production and related workers, transport equipment operators and labourers
329	parietarius	1	Plastic Arts	Petrikovits 1981a	1		16	a painter	Professional, technical and related workers
330	textrix	1	Clothing	Petrikovits 1981a	7		75	female weaver	Production and related workers, transport equipment operators and labourers
331	palangarius	1	Food-Retail	Waltzing - Rome	5		53	wine bearer	Service workers
332	subaedanus	1	Miscellaneous Services	Petrikovits 1981b	5		54	worker inside the house	Service workers
333	eburarius	1	Miscellaneous Services	Petrikovits 1981a	8		88	a worker in ivory	Production and related workers, transport equipment operators and labourers
334	lectarius	1	Household Goods	Petrikovits 1981a	8		81	a couch-maker	Production and related workers, transport equipment operators and labourers
335	monetarius	1	Finance	Waltzing - Rome	3		31	a master of the mint	Clerical and related workers
336	tubarius	1	Miscellaneous Services	Petrikovits 1981a	8	Military	83	a trumpet, war-trumpet maker and distributor	Production and related workers, transport equipment operators and labourers
337	abietarius	1	Building	Petrikovits 1981a	8	Wood worker	81	a joiner, wood worker	Production and related workers, transport equipment operators and labourers
338	calcariensis	1	Building	Waltzing - Rome	7	Stone worker	74	a limeburner	Production and related workers, transport equipment operators and labourers
339	calcarensis	1	Building	Petrikovits 1981a	7	Stone worker	74	a limeburner	Production and related workers, transport equipment operators and labourers
340	furnarius	1	Food-Production	Petrikovits 1981a	5		53	baker, stove builder	Service workers
341	chartarius	1	Miscellaneous Services	Petrikovits 1981a	9		91	papyrus maker	Production and related workers, transport equipment operators and labourers
342	clostrarius	1	Household Goods	Petrikovits 1981a	8		83	lock maker and seller	Production and related workers, transport equipment operators and labourers
343	conditarius	1	Food-Production	Petrikovits 1981a	5		53	fine cook, foor preparer	Service workers
344	confectorarius	1	Food-Production	Waltzing - Rome	5		53	a butcher	Service workers
345	automatarius	1	Miscellaneous Services	Petrikovits 1981a	9		99	a maker of automata	Production and related workers, transport equipment operators and labourers
346	ferrius	1	Metal-Working	Petrikovits 1981a	8		83	worker with iron	Production and related workers, transport equipment operators and labourers
347	oculariarius	1	Plastic Arts	Petrikovits 1981a	1		16	artisan, glass eye maker for statues	Professional, technical and related workers
348	intestinarius	1	Building	Petrikovits 1981a	8	Wood worker	82	woodworker	Production and related workers, transport equipment operators and labourers
349	florentinarius	1	Unclassified	Petrikovits 1981a				uncertain
350	glutinarius	1	Miscellaneous Services	Petrikovits 1981a	7		74	glue boiler, glue maker	Production and related workers, transport equipment operators and labourers
351	holitor	1	Food-Production	Petrikovits 1981a	6		63	gardener, vegetable gardener	Agricultural, animal husbandry and forestry workers, fishermen and hunters
352	inundatoris	1	Unclassified	Waltzing - Rome				unclear
353	coactiliarius	1	Clothing	Petrikovits 1981a	7		75	felt maker	Production and related workers, transport equipment operators and labourers
354	musivarius	1	Unclassified	Petrikovits 1981a				unclear
355	negotiator lintiarius	1	Retail	EDH/EDCS	4		43	linen trader	Sales workers
356	negotiator penoris et vinorum	1	Retail	EDH/EDCS	4		43	wine trader	Sales workers
357	salsamentarius	1	Food-Retail	Petrikovits 1981a	4		45	a dealer in salted fish	Sales workers
358	officinatrix	1	Miscellaneous Services	Petrikovits 1981a	5		51	female one who keeps a workshop, a master-workman, an artificer, artist	Service workers
359	pastillarius	1	Food-Production	Petrikovits 1981a	5		53	a maker of pastils	Service workers
360	quadrigularius	1	Plastic Arts	Petrikovits 1981a	1		16	a painter	Professional, technical and related workers
361	plutiarius	1	Building	Petrikovits 1981a	9		95	a maker of balustrades	Production and related workers, transport equipment operators and labourers
362	promus	1	Miscellaneous Services	Petrikovits 1981a	5		53	a cellarer, steward, butler	Service workers
363	signarius	1	Plastic Arts	Petrikovits 1981a	1		16	a sculptor	Professional, technical and related workers
364	tibiarius	1	Transport	Petrikovits 1981a	9	Maritime/water transport	95	fleet manufacturer, ship maker	Production and related workers, transport equipment operators and labourers
365	acuclarius	1	Metal-Working	Petrikovits 1981a	8		83	manufacturer or seller of needles	Production and related workers, transport equipment operators and labourers
366	lanifica	1	Clothing	Petrikovits 1981b	7		75	female wool-spinner	Production and related workers, transport equipment operators and labourers
367	vitrarius	1	Glass-Working	Petrikovits 1981b	8		89	glass manufacturer	Production and related workers, transport equipment operators and labourers
368	tractator	1	Miscellaneous Services	Petrikovits 1981a	0		6	A slave among the Romans, who manipulated and suppled his master's limbs while anointing them; a shampooer	Professional, technical and related workers
369	cullearius	1	Household Goods	Petrikovits 1981a	8		80	maker of a leather bag, sack for liquids	Production and related workers, transport equipment operators and labourers
370	negotiator eborarius	1	Retail	EDH/EDCS	4		43	ivory trader	Sales workers
371	peponarius	1	Food-Retail	Waltzing - Rome	4		45	melon seller	Sales workers
372	liticinus	1	Performing Arts	Waltzing - Rome	1		17	a player on the clarion	Professional, technical and related workers
373	coactarius	1	Clothing	Petrikovits 1981a	7		75	felt maker	Production and related workers, transport equipment operators and labourers
374	lintearius	1	Transport	Waltzing - Rome	9	Maritime/water transport	98	a boatman, waterman	Production and related workers, transport equipment operators and labourers
375	caudicarius	1	Transport	Waltzing - Rome	9	Maritime/water transport	98	those who sail on such ships (esp. those who brought the corn from Ostia to Rome)	Production and related workers, transport equipment operators and labourers
376	furnaria	1	Food-Production	Petrikovits 1981a	5		53	female baker, stove builder	Service workers
377	carpentarius	1	Transport	Petrikovits 1981b	9	Land transport	95	a wheelwright	Production and related workers, transport equipment operators and labourers
378	negotiator sagarius et pellicarius	1	Retail	EDH/EDCS	4		43	mantle trader	Sales workers
379	faber carpentarius	1	Transport	EDH/EDCS	9	Land transport	95	a wheelwright worker	Production and related workers, transport equipment operators and labourers
380	ballistarius	1	Miscellaneous Services	Petrikovits 1981a	0	Military	2	manufacturer of ballistae, an engine for hurling	Professional, technical and related workers
381	pincerna	1	Miscellaneous Services	Petrikovits 1981a	5		53	cupbearer	Service workers
382	scamillarius	1	Miscellaneous Services	Waltzing - provinces	9		99	player of a footstool, cricket	Production and related workers, transport equipment operators and labourers
383	lotor	1	Clothing	Petrikovits 1981a	7		75	a clothes-washer	Production and related workers, transport equipment operators and labourers
384	excusor	1	Metal-Working	Petrikovits 1981a	8		83	blacksmith	Production and related workers, transport equipment operators and labourers
385	negotiator margaritarius	1	Retail	EDH/EDCS	4		43	pearl trader	Sales workers
386	pectinator	1	Household Goods	Petrikovits 1981a	8		81	a combmaker	Production and related workers, transport equipment operators and labourers
