# Supplementary material for: Division of labor, specialization and diversity in the ancient Roman cities: A quantitative approach to Latin epigraphy
Source: PLoS One. 2022 Jun 16;17(6):e0269869. doi: 10.1371/journal.pone.0269869 (PMC9202948; doi:10.1371/journal.pone.0269869)
Supplement: S4 Data — (CSV) [file pone.0269869.s004.csv]

	measurement	context	mean	std	min	25%	50%	75%	max
0	occups. per 1,000 ins.	large city	47.39	9.79	22	40	46	53	87
1	occups. per 1,000 ins.	medium city	37.65	8.39	19	32	37	42	78
2	occups. per 1,000 ins.	small city	45.8	7.87	26	40	45	51	76
3	occups. per 1,000 ins.	rural area	21.88	5.96	5	18	21	26	42
