# Supplementary material for: Division of labor, specialization and diversity in the ancient Roman cities: A quantitative approach to Latin epigraphy
Source: PLoS One. 2022 Jun 16;17(6):e0269869. doi: 10.1371/journal.pone.0269869 (PMC9202948; doi:10.1371/journal.pone.0269869)
Supplement: S5 Data — (CSV) [file pone.0269869.s005.csv]

EDCS-ID	EDH-ID	type_of_inscription_auto	not_before	not_after	clean_text_interpretive_word	occups	occups_N	occups_cats_list
EDCS-05801655	HD013460	honorific inscription	38.0	39.0	Caio Maenio Cai filio Camilia Basso aedili IIII viro magistro Herculaneo et Augustali praefecto fabrum Marci Silani Marci fili sexto Carthaginis tribuno militum legionis III Augustae quinquennali	['faber']	1	['Unclassified']
EDCS-05801900	HD030904	epitaph	218.0	230.0	Caio Caesonio Cai filio Quirina Macro Rufiniano consulari sodali Augustali comiti Imperatoris Severi Alexandri Augusti curatori rei publicae Lanivinorum II proconsuli provinciae Africae curatori aquarum et Miniciae legato Augusti pro praetore Germaniae superioris curatori alvei Tiberis curatori rei publicae Teanensium legato Augusti pro praetore provinciae Lusitaniae curatori rei publicae Tarraci…	['curator' 'curator' 'curator' 'curator' 'curator' 'curator']	6	['Managerial', 'Managerial', 'Managerial', 'Managerial', 'Managerial', 'Managerial']
EDCS-05801902	HD030907		239.0	254.0	Lucius Caesonius Cai filius Quirina Lucillus Macer Rufinianus consul frater Arvalis praefectus urbi electus ad cognoscendas vice Caesaris cognitiones proconsul provinciae Africae XX viros ex senatus consulto rei publicae curandae curator aquarum et Miniciae curator albei Tyberis et cloacarum urbis legatus provinciae Africae eodem tempore vice proconsulis curator rei publicae Puteolanorum curator …	['curator' 'curator' 'curator' 'curator']	4	['Managerial', 'Managerial', 'Managerial', 'Managerial']
EDCS-05801529			51.0	150.0	Fortunae praetoriae sacrum Lucius Mucius Nicephor magister Herculaneus Augustalis Cnaeus Coponius Epagatus curator primi de sua pecunia cultoribus donum dederunt	['curator']	1	['Managerial']
EDCS-05801533		votive inscription	1.0	100.0	Herculi Victori votum solvit Caius Iulius Cai filius Palatina Rufus tribunus militum bis fani curator viator quaestorius ab aerario Saturni	['aerarius' 'curator']	2	['Metal-Working', 'Managerial']
EDCS-05801537			41.0	70.0	Caius Vibius Cai filius Velina Publilianus scriba quaestorius praefectus cohortis IIII Thracum equitatae tribunus militum bis legionis IIII Macedonicae et legionis XXI Rapacis in Germania reversus inde Herculi Invicto donum dedit	['scriba']	1	['Education']
EDCS-05801550		votive inscription	1.0	200.0	Publius Flavius Spuri filius Camilia Decimus Publius Flavius Palestricus Herculaneus Augustalis Marcus Trebienus Tiburtinus Herculaneus Augustalis curatores cultoribus domus divinae et Fortunae Augustae Lares Augustos donum dederunt	['curator']	1	['Managerial']
EDCS-05801577		honorific inscription	201.0	250.0	Publio Aelio Coerano consuli proconsuli provinciae Macedoniae legato legionis VIII Augustae iuridico per Flaminiam et Umbriam praetori urbano tribuno plebei andidato quaestori IIII viro iure dicundo fratri Arvali curatori civitatum Antiatium et Aquinatium patrono et flamini Diali Tiburti decuriones Tiburtes	['curator']	1	['Managerial']
EDCS-05801583		honorific inscription	201.0	238.0	Tito Clodio Marci filio Pupieno Pulchro Maximo clarissimo viro consuli curatori aedium sacrarum et operum publicorum curatori rei publicae Beneventanorum electo iudicio sacro ad census acceptandos per provinciam elgicam curatori rei publicae Leptimagnensium et Tripolitanorum vice operum publicorum proconsuli provinciae Macedonicae curatori rei publicae Catinensium praetori urbano quaestori kandid…	['curator' 'curator' 'curator' 'curator']	4	['Managerial', 'Managerial', 'Managerial', 'Managerial']
EDCS-05801591		honorific inscription	172.0	172.0	Publio Mummio Publi filio Galeria Sisennae Rutiliano consuli auguri proconsuli provinciae Asiae legato Augusti pro praetore Moesiae superioris praefecto alimentorum per Aemiliam praefecto aerarii Saturni legato legionis VI Victricis praetori tribuno plebis quaestori tribuno legionis V Macedonicae X viro stlitibus iudicandis patrono municipii curatori fani Herculis Victoris salio Herculanii August…	['aerarius' 'curator']	2	['Metal-Working', 'Managerial']
EDCS-05801599		honorific inscription	171.0	190.0	Quinto Pompeio Quinti filio Quirina Senecioni Roscio Murenae Coelio Sexto Iulio Frontino Silio Deciano Caio Iulio Eurycli Herculaneo Lucio Vibullio Pio Augustano Alpino Bellicio Sollerti Iulio Apro Ducenio Proculo Rutiliano Rufino Silio Valenti Valerio Nigro Claudio Fusco Saxae Amyntiano Sosio Prisco pontifici sodali Hadrianali sodali Antoninian Verian salio collino quaestori candidato Auggustoru…	['curator']	1	['Managerial']
EDCS-05801601		honorific inscription	201.0	250.0	Caio Porcio Cai filio Quirina Prisco Longino clarissimo viro X viro stlitibus iudicandis allecto inter quaestorios ab actis senatus aedili curuli allecto inter praetorios proconsuli Lyciae Pamphyliae consuli fratri Arvali curatori fani Herculis Victoris patrono municipii senatus Tiburs Curantibus Aurelio Zotico patrono municipii et Tito Sallio Romano deurione rei publicae	['curator']	1	['Managerial']
EDCS-19700209		epitaph	131.0	170.0	Tiberio Claudio Liberali prafeecto fabrum equo publico filio optimo piissimo dulcissimo sodali desiderantissimo vixit annis XVI mensibus V diebus XXI parentes infelicissimi	['faber']	1	['Unclassified']
EDCS-05801615		epitaph	106.0	200.0	Dis Manibus Tiberio Claudio Tiberi filio Palatina Paulo praefecto cohortis I Thracum in Britannia tribuno legionis XIII Geminae in Dacia scribae aedilium curulium curatori Circeiensium Flavianus et Paulla Paulina patri optimo	['curator' 'scriba']	2	['Managerial', 'Education']
EDCS-05801632		epitaph	101.0	150.0	Dis Manibus Tiberio Claudio Aelio Sabiniano medico Augusti Pedanius Rufus amicus	['medicus']	1	['Miscellaneous Services']
EDCS-05801634			172.0	172.0	Quinto Hortensio Quinti filio Collina Faustino advocato fisci praefecto fabrum patrono municipii collegium fabrum Tiburtium ob merita loco dato senatus consulto Curantibus Marco Helvio Exspectato et Caio Alliano Tiburtino Curantibus Caio Alliano Tiburtino et Marco Helvio Exspectato dedicata III Idus Maias Maximo et Orfito consulibus	['faber' 'faber']	2	['Unclassified', 'Unclassified']
EDCS-05801636		epitaph	-50.0	-1.0	Publius Septmius Publi filius Collina scriba quaestorius de sexprimis Publius Aquilius Gallus Fannia uxor	['scriba']	1	['Education']
EDCS-05801640			101.0	200.0	Caio Aemilio Cai filio Fabia Antonino equiti Romano quinquennali patrono municipii omnibus honoribus honeste perfuncto curatori fani Herculis Victoris pontifici	['curator']	1	['Managerial']
EDCS-05801653		honorific inscription	184.0	184.0	Marco Lurio Marci filio Palatina Lucretiano patrono municipii Tiburtes municipes aere collato quod honore sibi quinquennalitatis oblato XX paria gladiatorum et venationem sua pecunia ediderit locus datus senatus consulto Dedicata VIIII Kalendas Augustas Lucio Eggio Marullo Cnaeo Papirio Aeliano consulibus	['gladiator']	1	['Performing Arts']
EDCS-05801663			81.0	200.0	Tito Sabidio Titi filio Palatina Maximo scribae quaestorio sexprimo bis praefecto fabrum pontifici salio curatori fani Herculis Victoris tribuno aquarum quinquennali patrono municipii locus sepulturae datus voluntate populi decreto senatus Tiburtium	['curator' 'scriba' 'faber']	3	['Managerial', 'Education', 'Unclassified']
EDCS-05801664			101.0	150.0	Tito Sabidio Phoebo Herculaneo Augustali curatori quaestori patri optimo	['curator']	1	['Managerial']
EDCS-05801668			127.0	127.0	Caius Sextilius virginis Vestalis Tiburtium libertus Ephebus Herculanius Augustalis curator Quod Lucius Alfenatius Priscus et Marcus Mucius Tiburtinus IIII viri IIII Kalendas Septembres in basilica Liapta aditu dato Sextilio Ephebo cognita petitione eius qua continebatur uti permitteretur ei basim marmoream sua impensa omni sub thnsauro Herculis et Augusti porta Esquilina ponere sicut de ea re au…	['curator']	1	['Managerial']
EDCS-05801710		epitaph	51.0	100.0	Dis Manibus Valeriae Chrysidi Marcus Nummius Proculus siricarius coniugi suae optimae bene merenti fecit	['siricarius']	1	['Clothing']
EDCS-05802217		votive inscription	101.0	150.0	Marcus Caerellius Iazemis quinquennalis pistorum III et perpetuus codicarius item mercator frumentarius Invicto Herculi ex voto donum dedit	['frumentarius' 'codicarius' 'mercator' 'pistor']	4	['Retail', 'Transport', 'Retail', 'Food-Production']
EDCS-05802222		honorific inscription	151.0	175.0	Herenniae Marci filiae Helvidiae Aemilianae Luci Claudi Proculi Corneliani consulis reginae suae honoris causa posuit Tiberius Claudius Tiberi filius Quirina Liberalis Aebutianus equo publico praefectus fabrum tribunus militum legionis III Cyrenaicae decurialis Caesarum consulum praetorum cum Claudia Nectarea uxore	['faber']	1	['Unclassified']
EDCS-05802225		honorific inscription	101.0	125.0	Publio Manilio Publi filio Galeria Vopisco Vicinilliano Lucio Elufrio Severo Iulio Quadrato Basso consuli pontifici flamini praetori quaestori divi Traiani Parthici tribuno militum legionis IIII Scythicae III viro auro argento aere flando feriundo salio Collino curatori fani Herculis Victoris Numerius Prosius Platanus cum Manilia Eutychia uxore et Vibia Vicinilla et Manilis Vopiscano et Attico li…	['curator']	1	['Managerial']
EDCS-05802227		honorific inscription	151.0	200.0	Publio Mummio Publi filio Galeria Sisennae Rutiliano consuli auguri proconsuli provinciae Asiae legato Augusti pro praetore Moesiae superioris praefecto alimentorum per Aemiliam praefecto aerarii Saturni legato legionis VI Victricis praetori tribuno plebis quaestori tribuno legionis V Macedonicae X viro stlitibus iudicandis patrono municipii curatori fani Herculis Victoris salio senatus populus q…	['aerarius' 'curator']	2	['Metal-Working', 'Managerial']
EDCS-05802231			101.0	200.0	VII viro epulonum legato pro praetore Ponti et Bithyniae curatori coloniae patrono municipii quinquennali designato	['curator']	1	['Managerial']
EDCS-05802235		honorific inscription	201.0	250.0	Aemilio Auli filio Galeria Victorino procuratori Augusti ad accipiends census in provincia Gallia Lugudunensi et in provincia Thracia equestribus militiis functo equo publico Caius Vivius Iulianus scriba quaestorius amico optimo locus datus decreto decurionum	['scriba']	1	['Education']
EDCS-05802241		honorific inscription	101.0	200.0	Ampliato Herculaneo Augustali curatori quaestori Augustali honore publice accepta impensam remisit	['curator']	1	['Managerial']
EDCS-05802244			141.0	170.0	Marco Tullio Marci filio Camilia Blaeso pontifici curatori fani Herculis Victoris salio Tullia Berenice uxor et Tullia Blaesilla filia locus datus senatus consulto patrono municipii	['curator']	1	['Managerial']
