# Supplementary material for: Division of labor, specialization and diversity in the ancient Roman cities: A quantitative approach to Latin epigraphy
Source: PLoS One. 2022 Jun 16;17(6):e0269869. doi: 10.1371/journal.pone.0269869 (PMC9202948; doi:10.1371/journal.pone.0269869)
Supplement: S6 Data — (CSV) [file pone.0269869.s006.csv]

EDCS-ID	EDH-ID	type_of_inscription_auto	not_before	not_after	clean_text_interpretive_word	occups	occups_N	occups_cats_list
EDCS-22400457			69.0	117.0	Cereri Frugiferae sacrum collegium agrimensorum Carmonensium et centuriae Albores Volces Agstes Ligyes collegium agrimensorum Segobiensium et centuriae Badyes Cinens Bodnes Armores collegium agrimensorum Hienipensium et centuriae Lides Moeles Hybres Limes collegium agrimensorum Arvensium et centuriae Isurgutes Halos Arvabores Ores collegium agrimensorum Oduciensium et centuriae Galles Secus Elpes…	['agrimensor' 'agrimensor' 'agrimensor' 'agrimensor' 'agrimensor' 'agrimensor' 'agrimensor' 'agrimensor']	8	['Miscellaneous Services', 'Miscellaneous Services', 'Miscellaneous Services', 'Miscellaneous Services', 'Miscellaneous Services', 'Miscellaneous Services', 'Miscellaneous Services', 'Miscellaneous Services']
