# Supplementary material for: Division of labor, specialization and diversity in the ancient Roman cities: A quantitative approach to Latin epigraphy
Source: PLoS One. 2022 Jun 16;17(6):e0269869. doi: 10.1371/journal.pone.0269869 (PMC9202948; doi:10.1371/journal.pone.0269869)
Supplement: S7 Data — (CSV) [file pone.0269869.s007.csv]

EDCS-ID	EDH-ID	type_of_inscription_auto	not_before	not_after	clean_text_interpretive_word	occups	occups_N	occups_cats_list
EDCS-41700240	HD004129	epitaph	1.0	100.0	Lucius Campanius Luci filius Flaccus tribunus militum legionis XV II vir pontifex quaestor II aedilis praefectus fabrum et sibi et Verae uxori	['faber']	1	['Unclassified']
EDCS-18000373	HD004123		-100.0	-31.0	Lucius Avius Marci libertus Eunicus aerarius magister fani	['aerarius']	1	['Metal-Working']
EDCS-08600107	HD001190	building/dedicatory inscription	-70.0	-31.0	Publius Confuleius Publi et Marci libertus Sabbio sagarius domum hanc ab solo us que ad summum fecit architecto Tito Safinio Titi filio Falerna Pollione	['architectus' 'sagarius']	2	['Building', 'Retail']
EDCS-17800417		votive inscription	-12.0	-12.0	Publio Sulpicio Quirinio Caio Valgio consulibus Sexto Pontidio Basso Marco Iunio Celere II viris Sexto Helvio Cai filio Publio Titio Falerno aedilibus Publius Rammius Publi libertus Chrestus navigator Iovi Optimo Maximo Iovi Optimo Maximo	['navigator']	1	['Transport']
EDCS-17800434		votive inscription	151.0	200.0	Genius theatri Lucceius Peculiaris redemptor proscaeni ex iso fecit	['redemptor']	1	['Food-Production']
EDCS-17800443			102.0	116.0	In honorem divi Vespasiani et divi Titi divi Vespasiani filii Imperatoris Nervae Caesaris Traiani Augusti Germanici Dacici s praefectus fabrum bis aedilis decreto decurionum	['faber']	1	['Unclassified']
EDCS-17900555			331.0	395.0	Argentii Brittio Praetextato viro clarissimo curatori Capuae quindecmviro consulari Byzacii comiti ordinis primi ordo et populus Hadrumetinus administranti obtulerunt et privato iam prosequente Flavio Sergio Codeo viro perfectissimo destinato provinciae poni curaverunt	['curator']	1	['Managerial']
EDCS-17900566			271.0	400.0	Carradii Iulio Aurelio Auxonti Leonidae viro clarissimo quaestori praetori curatori Capuensium ob multa praeclara in cives patriam que honorificentiae suae merita institutori novorum ac renovatori operum publicorum ab origine patrono omni laude dignissimo regio Compiti	['curator']	1	['Managerial']
EDCS-17900574		epitaph	101.0	200.0	Dis Manibus sacrum Marco Veserio Marci filio Palatina Iucundiano praefecto fabrum acenso velato procuratori alimentorum viae Flaminiae II viro designato Sacria Iucunda mater	['faber']	1	['Unclassified']
EDCS-17900586		epitaph	1.0	50.0	Caius Papius Cai libertus Salvius Caius Papius Cai libertus Apelles argentarius accensus Publi Sili consulis Papiai Cai libertae Cleopatrai patronus dignae posuit	['argentarius']	1	['Metal-Working']
EDCS-18000292		epitaph	1.0	50.0	Quintus Alfius Quinti filius Falerna Iustus scriba II viralis et quaestorius Capuae vivus sibi fecit annum agens aetatis LV et	['scriba']	1	['Education']
EDCS-18000295		honorific inscription	1.0	100.0	Tiberio Claudio Tiberi filio Palatina Rufino equo publico praefecto fabrum II viro quaestori honore quinquennalitatis iuvenes Augustales patrono quorum honore contentus impensa sua posuit locus datus decreto decurionum	['faber']	1	['Unclassified']
EDCS-18000296		epitaph	171.0	200.0	Dis Manibus sacrum Marco Cornelio Marci filio Marci nepoti Publilia Iusto Acutiano IIII viro quinquennali iure dicundo quaestori rei publicae quaestori alimentorum curatori operum publicorum curatori viae Falernae auguri praefecto Tiberi Statili Severi quaglatori et patrono collegii centonariorum MMarci Cornelii Acutianus et Chrysippus et Iusta patri optimo fecerunt	['centonarius' 'curator' 'curator']	3	['Clothing', 'Managerial', 'Managerial']
EDCS-18000321			71.0	200.0	sub cura Servili Capitonis curatoris aquae	['curator']	1	['Managerial']
EDCS-18000323				101.0	Alexander coloniae tabularius Privati architecti Cretae filius Alexander coloniae tabularius Privati architecti Cretae filius	['architectus' 'architectus']	2	['Building', 'Building']
EDCS-18000325		honorific inscription	1.0	50.0	Caio Campanio coloniae liberto Ursulo Lupulus coloniae Capuae arcarius amico optimo	['arcarius']	1	['Finance']
EDCS-18000327			51.0	150.0	Macedoni Euphrosyni arcarii magister familiae Limatae Salvilla mamma	['arcarius']	1	['Finance']
EDCS-18000332		epitaph	171.0	300.0	Dis Manibus sacrum Titus Flavius Titi libertus Salutaris Augustalis sibi et Titiriae Felicitati coniugi bene merenti negotians calcariarius vivus fecit	['negotians']	1	['Retail']
EDCS-18000341		epitaph	1.0	100.0	Publius Ateius Publi libertus Regillus fecit sibi et Publio Ateio Publi liberto Salvio patrono pomario is ter Herculi decumam fecit vixit annos CII et Primae libertae suae carissimae et Ateiae Iollae patroni filiae	['pomarius']	1	['Food-Retail']
EDCS-18000342		epitaph	31.0	100.0	Marcus Avidius Marci libertus Aesopus sibi et Avidiae Marci libertae Zosimae coniugi faber intestinarius hoc monumentum sive sepulcrum est hheredes non sequetur	['faber intestinarius']	1	['Building']
EDCS-18000344		epitaph	1.0	100.0	Publius Cervius Publi libertus Diogenes vestiarius sibi et suis fecit Caesiae mulieris libertae Bulene Cerviae Publi libertae Irenae libertae meae cum mortua erit arca quae est in monumento ibi volo condatur Lucio Aedio Luci filio Samoni	['vestiarius']	1	['Retail']
EDCS-18000345		epitaph	31.0	200.0	Publius Cervius Publi libertus Diogenes vestiarius Caesia mulieris Bulene Cervia Publi liberta Irena sibi et suis Agriae Marci libertae Hilarae Marco Agrio Marci liberto Philemoni Marco Agrio Marci liberto Hilaro	['vestiarius']	1	['Retail']
EDCS-18000347		epitaph	1.0	50.0	Lucius Cocceius Cai Luci Marci libertus Papa Lucio Valerio Luci liberto Nicephoro medico amico	['medicus']	1	['Miscellaneous Services']
EDCS-18000350		epitaph	31.0	100.0	Caius Epillius Cai libertus Alexander materiarius Staia mulieris liberta Salvia Caius Epillius Cai libertus Felix	['materiarius']	1	['Building']
EDCS-18000353		epitaph	-30.0	-1.0	Marcus Fulvius Apollonius unguentarius sibi et Valeriae Rodiae uxori Fulviae Laini Lucio Caesio Glconi Caesiae Luci libertae Nardini	['unguentarius']	1	['Miscellaneous Services']
EDCS-18000355		epitaph	-30.0	100.0	In fronte pedes VIII Marcus Hordionius Philargurus vivus Labeo lanternarius vivae Flaviai Cai libertae Philuminai uxori et suis in agro pedes VIII	['lanternarius']	1	['Household Goods']
EDCS-18000356		epitaph	1.0	50.0	Caius Magius Cai libertus Alexander scut scutarius	['scutarius']	1	['Miscellaneous Services']
EDCS-18000358		epitaph	-30.0	100.0	Cai Minati Cai liberti Philodami purpurarii Minatia Cai liberta Fausta fecit sibi et patrono ossa sunt hic sita ossa hic sita sunt	['purpurarius']	1	['Clothing']
EDCS-18000361		epitaph	-50.0	-1.0	Publi Ocrati Publi DDecimorum liberti Philodami Bassi aurifici ossa hic sita sunt	['aurificus']	1	['Metal-Working']
EDCS-18000363			1.0	50.0	Publilia Sexti liberta Fistia Sexto Publilio Sexti liberto Truphoni patrono suo Lucio Titio Optato aurifici	['aurificus']	1	['Metal-Working']
EDCS-18000364		epitaph	1.0	50.0	Caius Satrius Cai libertus Hilarus unguentarius sibi posteris que hoc monumentum heredem non sequetur Cai Satri Cai liberti Euhodi ossa hic sita sunt	['unguentarius']	1	['Miscellaneous Services']
EDCS-18000367		epitaph	-30.0	100.0	Marco Stat o Marci liberto Philodamo unguentario Philoxenes et Hilario liberti Hilarae conlibertae	['unguentarius']	1	['Miscellaneous Services']
EDCS-18000371			-50.0	-1.0	Quintus Tullius Paapus gladiarius Clodia Diamer filia Teophilos Terenti	['gladiarius']	1	['Metal-Working']
EDCS-18000372		epitaph	1.0	50.0	Cnaeus Veserius Cnaei libertus Antiochus Arabus cultrarius Cnaeus Veserius Cnaei libertus Antiochus Arabus cultrarius arbitrio Antiochi Alexsandri	['cultrarius' 'cultrarius']	2	['Metal-Working', 'Metal-Working']
EDCS-19301060			-30.0	30.0	Lucius Annius CCaiorum libertus Servius porcinarius CT eiae Camu	['porcinarius']	1	['Food-Production']
EDCS-34700253			-30.0	30.0	eio Cnaei liberto vasculario	['vascularius']	1	['Metal-Working']
EDCS-31300247		epitaph	101.0	200.0	Dis Manibus sacrum Publio Cornelio Publi filio Proculo scribae duumvirali Capuae testamento fieri iussit arbitratu Corneliae Publi filiae Proculae	['scriba']	1	['Education']
EDCS-50500209		honorific inscription	151.0	200.0	Innocenti curatori rei publicae Imperatori Caesari Marco Aurelio Antonino pontifici maximo consuli patri patriae et propagatori imperii	['curator']	1	['Managerial']
EDCS-50500210		epitaph	101.0	200.0	Lucius Varius Luci filius Falerna Concordius aedilis patronus collegii centonariorum et Valeria Luci filia Vitalis coniux sibi suis que fecerunt signo Scarnius homo bone bene vale	['centonarius']	1	['Clothing']
EDCS-50500211		epitaph	1.0	50.0	Numerius Audius lanarius et Numerius Audius	['lanarius']	1	['Clothing']
EDCS-50500212			-50.0	-1.0	Peristera Iunia fecit de suo Lucio Iulio Stratoni medico	['medicus']	1	['Miscellaneous Services']
