# Supplementary material for: Division of labor, specialization and diversity in the ancient Roman cities: A quantitative approach to Latin epigraphy
Source: PLoS One. 2022 Jun 16;17(6):e0269869. doi: 10.1371/journal.pone.0269869 (PMC9202948; doi:10.1371/journal.pone.0269869)
Supplement: S8 Data — (CSV) [file pone.0269869.s008.csv]

EDCS-ID	EDH-ID	type_of_inscription_auto	not_before	not_after	clean_text_interpretive_word	occups	occups_N	occups_cats_list
EDCS-08600246	HD001251	epitaph	151.0	250.0	m quinquennali curatori negotiantium vinariorum ium concessum ae Felicitati coniugi Rhodine et Aemilio ccio Severo filio libertis libertabus que	['negotians' 'vinarius' 'curator']	3	['Retail', 'Food-Retail', 'Managerial']
EDCS-20402891			4.0	14.0	scribendo adfuerunt Quintus Sertorius Quinti filius Atilius Tacitus Publius Rasinius Luci filius Bassus Lucius Lappius Publi filius Gallus Quintus Sertorius Quinti filius Alpius Pica Caius Vettius Luci filius Virgula Marcus Herius Marci filius Priscus Aulus Albius Auli filius Gutta Tiberius Petronius Tiberi filius Pollio Lucius Fabius Luci filius Bassus Sextus Aponius Sexti filius Creticus Caius …	['candidator' 'scaenicus' 'scriba']	3	['Clothing', 'Performing Arts', 'Education']
EDCS-20402907		epitaph	101.0	200.0	Dis Manibus Venuleia Pelagia hic adquiescit filius matri piissimae Marcus Naevius Marci filius Galeria Restitutus miles cohortis X praetoriae hic adquiescit qui reliquit testamento collegio fabrum navalium Pisanorum stationi vetustissimae et piissimae HS IIIImilia nummum ex cuius reditu parentalia et rosaria quotannis a sepulcrum suum celebrent quot si factum ab eis non esset tunc ea ipsa condici…	['faber tignarius' 'faber navalis' 'navalis' 'faber']	4	['Building', 'Transport', 'Transport', 'Unclassified']
EDCS-20402916		epitaph	101.0	200.0	Dis Manibus Mettia Ianuaria hic adquiescit coniugi bene merenti Quintus Obsequientius Severinus Augustalis Pisis curator kalendarii Florentinorum sibi posteris que suis	['curator']	1	['Managerial']
EDCS-20402920		epitaph	101.0	200.0	Dis Manibus Anniae Iucundae Marci Anni Proculi matris Dis Manibus Marco Annio Marci filio Palatina Proculo decurioni coloniae Ostiensis flamini divi Vespasiani patrono fabrum navalium Ostiensium vixit annos XXV menses VI dies XXVIII horas IIII	['faber navalis']	1	['Transport']
EDCS-20402971		epitaph	101.0	200.0	Dis Manibus Caius Veianius Helittas fecit sibi se vio et Claudiae Euploeae coniugi suae quis autem post obitum nostrum voluerit corpus supra ponere vel sarcofagum vexare hic inferet aerario populi Romani HS XXV milia nummum	['aerarius']	1	['Metal-Working']
