# Supplementary material for: Division of labor, specialization and diversity in the ancient Roman cities: A quantitative approach to Latin epigraphy
Source: PLoS One. 2022 Jun 16;17(6):e0269869. doi: 10.1371/journal.pone.0269869 (PMC9202948; doi:10.1371/journal.pone.0269869)
Supplement: S9 Data — (CSV) [file pone.0269869.s009.csv]

city	country	pop. est.	N inscriptions	N occupations	N occ. in largest sector	N sectors	DIw
Spoletium	Italy	2760	141	7	1	7	3.6
Ateste	Italy	7790	115	6	1	6	3.35
Mursa	Croatia	7376	105	6	1	6	3.35
Pisae	Italy	3937	40	13	3	10	3.14
Siscia	Croatia	3086	112	5	1	5	3.11
Astigi	Spain	13870	170	5	1	5	3.11
Corfinium	Italy	1030	289	10	2	8	3.1
Nepet	Italy	1157	25	2	1	2	2.89
Lindum	United Kingdom	5976	48	2	1	2	2.89
Luguvalium	United Kingdom	3590	144	2	1	2	2.89
