# Supplementary material for: Division of labor, specialization and diversity in the ancient Roman cities: A quantitative approach to Latin epigraphy
Source: PLoS One. 2022 Jun 16;17(6):e0269869. doi: 10.1371/journal.pone.0269869 (PMC9202948; doi:10.1371/journal.pone.0269869)
Supplement: S10 Data — (CSV) [file pone.0269869.s010.csv]

	inscr_N	pop_est	occups_N	DI	DIw	ZIw	DI/ZIw	Population	associations	inscriptions	D(N)
inscr_N	1.0	0.2	0.7	0.54	0.05	0.17	0.24	0.19	0.49	0.76	0.17
pop_est	0.2	1.0	0.21	-0.0	-0.18	0.1	-0.11	0.98	0.34	0.5	0.11
occups_N	0.7	0.21	1.0	0.53	-0.01	0.28	0.18	0.21	0.69	0.46	0.23
DI	0.54	-0.0	0.53	1.0	0.54	0.09	0.78	0.01	0.41	0.32	0.22
DIw	0.05	-0.18	-0.01	0.54	1.0	-0.16	0.81	-0.18	0.03	-0.05	0.03
ZIw	0.17	0.1	0.28	0.09	-0.16	1.0	-0.22	0.12	0.15	0.15	0.0
DI/ZIw	0.24	-0.11	0.18	0.78	0.81	-0.22	1.0	-0.11	0.18	0.11	0.12
Population	0.19	0.98	0.21	0.01	-0.18	0.12	-0.11	1.0	0.34	0.49	0.11
associations	0.49	0.34	0.69	0.41	0.03	0.15	0.18	0.34	1.0	0.61	0.1
inscriptions	0.76	0.5	0.46	0.32	-0.05	0.15	0.11	0.49	0.61	1.0	-0.06
D(N)	0.17	0.11	0.23	0.22	0.03	0.0	0.12	0.11	0.1	-0.06	1.0
